# Supplementary material for: Spaceflight Analogue Culture Enhances the Host-Pathogen Interaction Between Salmonella and a 3-D Biomimetic Intestinal Co-Culture Model
Source: Front Cell Infect Microbiol. 2022 May 31;12:705647. doi: 10.3389/fcimb.2022.705647 (PMC9195300; doi:10.3389/fcimb.2022.705647)
Supplement: Supplementary file 1 [file DataSheet_1.xlsx]

## Sheet: Read Count Summary
Bacteria Alone			WT-infected Host Cells			∆hfq-infected Host Cells
Sample	Read Count		Sample	Read Count		Sample	Read Count
WT2_1xg_R1	1145782		3hr_1xg-1-34007154	50274556		UNINFECT_24_1_R1	11858807
WT2_LS_S9_R1	22642568		3hr_1xg-2-1-34031033	42035280		UNINFECT_24_2_S8_R1	53965439
WT3_1xg_R1	1262722		3hr_LS-1-1-34024050	43390923		UNINFECT_24_3_R1	1383270
WT3_LS_R1	5290791		3hr_LS-1-34013133	42814924		UNINFECT_24_4_R1	47563552
WT4_1xg_R1	4526446		JB1-30min_LS-1	41172056		UNINFECT_3_1_S18_R1	44977350
WT4_LS_R1	748050		JB10-30min_UN-2	41469919		UNINFECT_3_2_R1	316690928
hfq1_1xg_R1	1063321		JB11-30min_UN-1-1	42298316		UNINFECT_3_3_R1	1824296
hfq1_LS_2_R1	1061026		JB12-30min_UN-2-1	49046891		UNINFECT_3_4_R1	2858581
hfq3_1xg_2_R1	549702		JB13-3h_LS-2	58807211		hfq_1xg_24_1_R1	63960
hfq3_LS_2_R1	1115664		JB14-3h_LS-3-1	51535942		hfq_1xg_24_2_R1	1647034
hfq4_1xg_2_R1	1278397		JB15-3h_1xg-2	43482094		hfq_1xg_24_3_R1	20049167
hfq4_LS_2_R1	576555		JB16-3h_1xg-3-1	43597854		hfq_1xg_24_4_R1	2130895
			JB17-3h_UN-1	54745195		hfq_1xg_3_1_R1	34064608
			JB18-3h_UN-2	49193863		hfq_1xg_3_2_R1	1326232
			JB19-3h_UN-1-1	50037697		hfq_1xg_3_3_S16_R1	177354625
			JB2-30min_LS-2	51864203		hfq_1xg_3_4_R1	134369190
			JB20-3h_UN-2-1	45348108		hfq_LS_24_1_S14_R1	43801678
			JB21-24h_LS-1	45586560		hfq_LS_24_2_R1	18583227
			JB22-24h_LS-2	47731922		hfq_LS_24_3_S3_R1	42476988
			JB23-24h_LS-1-1	44721628		hfq_LS_24_4_R1	577531
			JB24-24h_LS-2-1	45797826		hfq_LS_3_1_S1_R1	43921658
			JB25-24h_1xg-1	49922920		hfq_LS_3_2_S13_R1	42554877
			JB26-24h_1xg-2	142136891		hfq_LS_3_3_R1	12224564
			JB27-24h_1xg-1-1	209346584		hfq_LS_3_4_S2_R1	56865578
			JB28-24h_1xg-2-1	70691526
			JB29-24h_UN-1	93247050
			JB3-30min_LS-1-1	45267001
			JB30-24h_UN-2	95883917
			JB31-24h_UN-1-1	42686389
			JB32-24h_UN2-1	43220887
			JB4-30min_LS-2-1	57723122
			JB5-30min_1xg-1	85351628
			JB6-30min_1xg-2	55771034
			JB7-30min_1xg-1-1	235889870
			JB8-30min_1xg-2-1	54347596
			JB9-30min_UN-1	55505675

## Sheet: WT-infected Host Samples
Read Counts for Wild type-infected host cells
Type	Annotations	JB1-30_min_LS-1	JB2-30_min_LS-2	JB3-30_min_LS-1-1	JB4-30_min_LS-2-1	JB5-30_min_1xG-1	JB6-30_min_1xG-2	JB7-30_min_1xG-1-1	JB8-30_min_1xG-2-1	JB9-30_min_UN-1	JB10-30_min_UN-2	JB11-30_min_UN-1-1	JB12-30_min_UN-2-1	3hr_LS-1-1	3hr_LS-1	JB13-3_hours_LS-2	JB14-3_hours_LS-3-1	3hr_1xg-1	JB15-3_hours_1xG-2	3hr_1xg-2-1	JB16-3_hours_1xG-3-1	JB17-3_hours_UN-1	JB18-3_hours_UN-2	JB19-3_hours_UN-1-1	JB20-3_hours_UN-2-1	JB21-24_hours_LS-1	JB22-24_hours_LS-2	JB23-24_hours_LS-1-1	JB24-24_hours_LS-2-1	JB25-24_hours_1xG-1	JB26-24_hours_1xG-2	JB27-24_hours_1xG-1-1	JB28-24_hours_1xG-2-1	JB29-24_hours_UN-1	JB30-24_hours_UN-2	JB31-24_hours_UN-1-1	JB32-24_hours_UN-2-1	Min	Max
pseudo	17613	144871	209027	179003	182278	299345	187101	775837	179606	176646	103048	104846	136086	148140	122312	175717	134504	143684	111074	117719	127519	147613	201675	125434	106958	100398	116609	121355	166644	137510	419699	621881	332070	290940	272882	136430	152558
protein-coding	26504	9.0995e+06	1.27099e+07	1.08804e+07	1.31327e+07	1.62544e+07	1.08459e+07	4.65689e+07	1.15859e+07	1.31663e+07	7.11997e+06	8.85379e+06	9.52057e+06	8.88543e+06	8.20171e+06	1.2633e+07	9.2134e+06	1.0249e+07	7.71498e+06	8.02573e+06	8.20812e+06	1.35734e+07	1.36572e+07	1.35512e+07	1.24315e+07	1.32344e+07	1.39051e+07	1.12833e+07	1.33039e+07	1.0816e+07	3.2278e+07	4.52976e+07	2.02596e+07	1.98436e+07	1.93897e+07	9.22321e+06	1.05175e+07
ncRNA	17261	843703	945055	634474	209604	263864	1.05268e+06	758380	1.14545e+06	195998	808233	135382	153956	165449	1.08221e+06	195132	141738	150579	122052	141802	142700	214853	1.04573e+06	209400	182208	758427	664289	507765	888520	644699	1.34076e+06	836365	980104	1.13891e+06	1.08805e+06	994910	535881
NA	1164	16317.9	22627.9	19882.7	25327	31111.6	20458.1	92382.4	23055	23029.7	13328.9	15771	17531.1	15361	14413.4	21437.7	16687.8	17906.6	13098.4	14714.7	14588	25924.7	25240.2	27594.7	25485.9	30029.6	30271.8	22843.2	26358.6	21529.7	65094.6	95581.5	37792.6	38113.8	36641.9	19721	20437.4
snoRNA	472	502.858	753.571	588.22	780.733	791.93	571.336	2932.6	561.522	724.128	406.772	520.97	583.35	608.743	646.348	730.767	608.017	683.474	396.962	569.885	471.979	857.168	682.613	1001.5	1027.33	799.839	773.986	493.59	496.841	456.608	353.661	1621.95	953.587	740.749	927.823	412.352	430.08
unknown	169	3637.64	4499.51	4108.39	4250.68	6723.67	4007.04	18526.9	4262.33	4224.05	2431.8	2539.6	3343.92	3204.96	2625.64	3746.6	2675.87	3322.78	2397.39	2856.26	2897.5	3647.69	4835.9	2780.78	2625.36	1909.91	2321.68	2229.81	3175.29	2832.16	8432.08	14150.9	6110.98	5792.78	5625.59	2309.03	3678.84
tRNA	716	479.485	801.491	512.423	783.582	1013.18	662.309	2137.05	572.895	535.788	350.206	400.231	496.591	276.556	331.558	346.217	205.724	397.933	205.659	222.649	291.607	461.899	529.255	738.219	399.263	577.366	386.144	378.952	524.697	398.714	414.923	1940.07	456.099	829.66	947.051	362.556	361.65
snRNA	62	1204	623	1045	1678	1878	1957	11904	1023	2283	985	3876	1829	1071	1510	2832	3491.7	2276	1275.95	1971	1452	492	470.834	516	496	369.767	2539	974	238	2064.37	7483	7425	6434	2993	5824	1195.22	897
other	528	344.919	522.939	401.781	672.075	667.037	490.854	2481.8	565.444	514.748	308.84	512.682	565.234	522.881	475.298	540.701	399.288	417.969	326.586	434.796	453.687	719.046	848525	951313	666823	790693	426.262	340.429	536.108	370.883	703.809	2577.2	423.585	730.572	505.783	374.887	382.032
scRNA	2	57.4366	24.3704	25.5945	20.197	106.113	100.743	429.356	31.496	172.236	95.6189	163.246	106.193	156.034	222.153	235.234	316.162	146.999	121.281	217.303	170.111	59.4063	20.5109	7.82702	15.6748	11.3444	34.6287	23.1619	23.7417	169.031	194.686	361.167	285.224	115.879	124.588	72.2875	51.962
rRNA	43	1930	2726	1382	2430	1273	873	2137	579	0	0	0	0	21	20	81	40	7	31	33	11	0	1	0	0	39	60	40	25	0	2	0	1	15	10	0	5
0	64534	1.01125e+07	1.38966e+07	1.17218e+07	1.35605e+07	1.68612e+07	1.21148e+07	4.8236e+07	1.29416e+07	1.35705e+07	8.04916e+06	9.11781e+06	9.83506e+06	9.22024e+06	9.42648e+06	1.30338e+07	9.51406e+06	1.05684e+07	7.96596e+06	8.30627e+06	8.49867e+06	1.3968e+07	1.57849e+07	1.487e+07	1.34175e+07	1.49177e+07	1.47228e+07	1.19398e+07	1.43904e+07	1.1626e+07	3.41212e+07	4.68795e+07	2.16243e+07	2.13228e+07	2.08012e+07	1.0379e+07	1.12321e+07

## Sheet: Hfq-infected Host Samples
Read Counts for Hfq-infected host samples
Type	Annotations	UNINFECT_24_1	UNINFECT_24_2	UNINFECT_24_3	UNINFECT_24_4	hfq_1xg_24_1	hfq_1xg_24_2	hfq_1xg_24_3	hfq_1xg_24_4	hfq_LS_24_1	hfq_LS_24_2	hfq_LS_24_3	hfq_LS_24_4	UNINFECT_3_1	UNINFECT_3_2	UNINFECT_3_3	UNINFECT_3_4	hfq_1xg_3_1	hfq_1xg_3_2	hfq_1xg_3_3	hfq_1xg_3_4	hfq_LS_3_1	hfq_LS_3_2	hfq_LS_3_3	hfq_LS_3_4
pseudo	17600	184364	152176	95881.7	131050	87758.5	103808	154697	161178	129700	188793	129407	109881	116945	823549	91572.8	161144	93146.9	149311	481398	361376	117126	10072.4	190270	151962
protein-coding	26501	1.15354e+07	9.56446e+06	6.29519e+06	8.49287e+06	4.55081e+06	6.61821e+06	9.69953e+06	1.09346e+07	8.27861e+06	1.15396e+07	8.61576e+06	7.52665e+06	7.46522e+06	5.3048e+07	5.98612e+06	9.71408e+06	6.12478e+06	1.02547e+07	3.16404e+07	2.34751e+07	7.68508e+06	1.72583e+06	1.22332e+07	9.98693e+06
ncRNA	17258	695384	444657	306358	409596	276018	328293	485211	476277	379437	555294	338605	303396	526692	4.05139e+06	338296	590960	449667	617329	1.68207e+06	1.50367e+06	453632	5073.24	674284	496123
NA	1163	24042.6	19762.3	13346.7	17855.3	8969.89	13548.4	19832.2	22994.3	16976.5	25349.8	17656.1	16288.3	14474.9	110149	11742.5	18124.8	12062.1	19908.6	59238.6	45675.2	14690.6	182852	23498	18579.8
snoRNA	472	2474.91	2539.82	1332.64	1922.69	225.58	1272.39	2127.41	1969.71	1566.49	2779.85	1803.46	1837.85	2446.12	14401.2	1524.13	2610.18	1472.38	2033.56	7427.13	6640.5	1918.36	4	3055.65	2458.46
unknown	169	3742.7	3026.49	2048.22	2412.03	1377.99	2203.08	3343.26	3669.93	2802.61	4076.14	3031.86	2447.41	2842.22	20587.6	2429.35	3624.12	2452.5	3945.36	12735.6	8772.89	3165.49	1	4891.68	3832.31
tRNA	672	676.469	436.47	312.665	434.179	237.263	275.969	456.291	415.625	323.654	505.324	338.238	315.524	423.432	2777.52	286.063	510.123	325.616	524.024	1556.54	1155.8	415.394	35	658.027	405.559
snRNA	62	6026	6130.59	3462	3491	886	2657	3645.93	5569.53	5142.42	8776	5572	4797.55	5629.57	35373.9	4555.53	5313.65	2862	6715.11	23885.6	13303.7	6677.9	4	9939.71	7185.49
#N/A	129	3771	3199	2220	2903	1513	2251	3347	4216	2868	3895	3039	2653	2608	21072	1957	3143	2520	3317	10659	8783	2583	94395	3886	3245
other	487	3.27037e+06	3.17029e+06	1.74015e+06	1.70025e+06	721378	1.87018e+06	2.28034e+06	2.44034e+06	2.34031e+06	3.1404e+06	1.99025e+06	1.79021e+06	2.36041e+06	1.2403e+07	1.72027e+06	3.29044e+06	1.2503e+06	2.54045e+06	8.77132e+06	5.24115e+06	2.33033e+06	1551	3.42057e+06	3.25041e+06
scRNA	2	506.767	529.581	355.97	371.8	40.5402	308.6	386.265	587.107	438.901	709.163	619.983	392.594	473.894	2616.84	381.863	597.826	284.39	588.126	1722.53	857.747	458.734	0	636.337	551.477
rRNA	37	529	53	225	13	1082	226	238	985	662	642	1554	467	100	111	235	1165	54	131	152	67	501	1032370	257	629
0	64552	1.57272e+07	1.33673e+07	8.46089e+06	1.07632e+07	5.65029e+06	8.94322e+06	1.26532e+07	1.40528e+07	1.11588e+07	1.54708e+07	1.11076e+07	9.75934e+06	1.04983e+07	7.0533e+07	8.15937e+06	1.37917e+07	7.93993e+06	1.35989e+07	4.26926e+07	3.06665e+07	1.06166e+07	3.05218e+06	1.65651e+07	1.39223e+07

## Sheet: Bacterial Samples
Read Counts for Bacterial Samples
0	Annotations	WT2_1xg	WT3_1xg	WT4_1xg	hfq1_1xg	hfq3_1xg_2	hfq4_1xg_2	WT2_LS	WT3_LS	WT4_LS	hfq1_LS_2	hfq3_LS_2	hfq4_LS_2
pseudo	1256	486959	394499	534921	328942	355521	462288	124041	131890	104691	448741	392811	423657
protein-coding	1940	336693	308234	458843	117037	259759	287207	179199	187636	140940	285814	203276	250131
ncRNA	1266	170138	160281	257523	37339.3	49038.3	107182	113628	116173	86776.7	129730	74294	121213
NA	102	11858.1	11727.1	18027	2855.26	3311.3	6229.49	7871.15	7856.69	6525.58	10294.7	3552.14	6350.07
snoRNA	37	3943	3784	6757	1849	635	1011	2459	1656	1824	3521	515	978
snRNA	19	4300	3817	4846	733	930	1625	2436	1451	1518	2138	1281	1931
tRNA	88	19335	16230	24318.8	5407	22570	13387	15653	15653	13355	23259	13626	15707
unknown	17	3146	2516	3640	516	1984	1920	1108	852	886	1915	1427	2318
other	1	0	0	0	0	0	0	0	0	0	0	0	0
rRNA	17	1620.06	1599.9	2580.6	368.557	1139	559.317	1044.69	861.459	642.068	1030.08	210.547	231
	4743	1.03799e+06	902688	1.31146e+06	495047	694888	881409	447440	464029	357158	906443	690993	822516
