# Supplementary material for: Spaceflight Analogue Culture Enhances the Host-Pathogen Interaction Between Salmonella and a 3-D Biomimetic Intestinal Co-Culture Model
Source: Front Cell Infect Microbiol. 2022 May 31;12:705647. doi: 10.3389/fcimb.2022.705647 (PMC9195300; doi:10.3389/fcimb.2022.705647)
Supplement: Supplementary file 2 [file DataSheet_2.xlsx]

## Sheet: WT LSMMG-infected vs uninfected
	Adherence: LSMMG-infected versus uninfected host cells*
	Gene ID	Type	Description	Fold change (Infected/Uninfected)
	Upregulated (7)
	CXCL2	protein-coding	C-X-C motif chemokine ligand 2	18.465
	IL2RG	protein-coding	interleukin 2 receptor subunit gamma	10.8389
	CHMP4BP1	pseudogene	charged multivesicular body protein 4B pseudogene 1	9.89359
	CXCL1	protein-coding	C-X-C motif chemokine ligand 1	3.80317
	CXCL8	protein-coding	C-X-C motif chemokine ligand 8	3.59993
	NFKBIA	protein-coding	NFKB inhibitor alpha	2.43896
	LUC7L2	protein-coding	LUC7 like 2, pre-mRNA splicing factor	2.07964
	Downregulated (56)
	GLTP	protein-coding	glycolipid transfer protein	-2.00426
	PSAP	protein-coding	prosaposin	-2.02021
	C9orf85	protein-coding	chromosome 9 open reading frame 85	-2.04497
	GHITM	protein-coding	growth hormone inducible transmembrane protein	-2.04616
	C18orf32	protein-coding	chromosome 18 open reading frame 32	-2.07836
	PSMA2	protein-coding	proteasome subunit alpha 2	-2.08572
	SLPI	protein-coding	secretory leukocyte peptidase inhibitor	-2.16796
	LGALS2	protein-coding	galectin 2	-2.20279
	PPIC	protein-coding	peptidylprolyl isomerase C	-2.23534
	RBX1	protein-coding	ring-box 1	-2.26173
	TAF13	protein-coding	TATA-box binding protein associated factor 13	-2.26462
	PIGBOS1	protein-coding	PIGB opposite strand 1	-2.27806
	HNRNPH1	protein-coding	heterogeneous nuclear ribonucleoprotein H1	-2.34522
	GTF2H3	protein-coding	general transcription factor IIH subunit 3	-2.37186
	ANAPC11	protein-coding	anaphase promoting complex subunit 11	-2.44162
	ZFAS1	ncRNA	ZNFX1 antisense RNA 1	-2.53235
	COX20P1	pseudogene	COX20, cytochrome c oxidase assembly factor pseudogene 1	-2.53731
	PSPH	protein-coding	phosphoserine phosphatase	-2.59143
	TRAPPC6A	protein-coding	trafficking protein particle complex 6A	-2.59729
	PDCD10	protein-coding	programmed cell death 10	-2.61789
	SYPL1	protein-coding	synaptophysin like 1	-2.6321
	LOC100420821	pseudogene	eva-1 homolog C (C. elegans) pseudogene	-2.63372
	RPS25P6	pseudogene	ribosomal protein S25 pseudogene 6	-2.65731
	HSPE1	protein-coding	heat shock protein family E (Hsp10) member 1	-2.6957
	METTL5	protein-coding	methyltransferase like 5	-2.70633
	C1D	protein-coding	C1D nuclear receptor corepressor	-2.72353
	DNAJC19	protein-coding	DnaJ heat shock protein family (Hsp40) member C19	-2.81737
	CALM2	protein-coding	calmodulin 2	-2.82842
	ATP6V0D1	protein-coding	ATPase H+ transporting V0 subunit d1	-2.88257
	FLJ44635	protein-coding	TPT1-like protein	-2.889
	SNHG3	ncRNA	small nucleolar RNA host gene 3	-2.94814
	SLC50A1	protein-coding	solute carrier family 50 member 1	-3.00511
	RPS15A	protein-coding	ribosomal protein S15a	-3.04994
	TPT1P6	pseudogene	tumor protein, translationally-controlled 1 pseudogene 6	-3.05675
	TMSB4XP8	pseudogene	thymosin beta 4, X-linked pseudogene 8	-3.07164
	POMP	protein-coding	proteasome maturation protein	-3.08191
	RPS27	protein-coding	ribosomal protein S27	-3.1313
	TNFRSF21	protein-coding	TNF receptor superfamily member 21	-3.19511
	RPL38	protein-coding	ribosomal protein L38	-3.22505
	UGT1A6	protein-coding	UDP glucuronosyltransferase family 1 member A6	-3.24288
	FRMD8	protein-coding	FERM domain containing 8	-3.27912
	SNRPG	protein-coding	small nuclear ribonucleoprotein polypeptide G	-3.4123
	HIST1H3J	protein-coding	histone cluster 1 H3 family member j	-3.54125
	SCARNA9	ncRNA	small Cajal body-specific RNA 9	-3.80803
	RPL7P21	pseudogene	ribosomal protein L7 pseudogene 21	-4.21324
	NME7	protein-coding	NME/NM23 family member 7	-4.21955
	AFMID	protein-coding	arylformamidase	-4.32274
	RPS27P3	pseudogene	ribosomal protein S27 pseudogene 3	-4.61317
	RN7SL2	scRNA	RNA, 7SL, cytoplasmic 2	-4.6585
	KRT8P42	pseudogene	keratin 8 pseudogene 42	-4.68859
	ELOF1	protein-coding	elongation factor 1 homolog	-6.72785
	RN7SL1	scRNA	RNA, 7SL, cytoplasmic 1	-6.7581
	HIST1H4H	protein-coding	histone cluster 1 H4 family member h	-7.71296
	MBLAC1	protein-coding	metallo-beta-lactamase domain containing 1	-7.86514
	RPPH1	ncRNA	ribonuclease P RNA component H1	-8.67905
	RMRP	ncRNA	RNA component of mitochondrial RNA processing endoribonuclease	-8.76966
	* Significant differences between the LSMMG-infected and time-matched uninfected cultures were determined according to an FDR < 0.05 and a minimum logFC of 1 or -1 (corresponding to a 2-fold increase or decrease in expression, respectively). Log2-fold change values were converted to fold change in this table. Red shading indicates upregulation in the LSMMG culture, blue shading downregulation in …

## Sheet: WT Control-infected vs uninfect
	Adherence: Control-infected versus uninfected host cells*
	Gene ID	Type	Description	Fold change (Infected/Uninfected)
	Upregulated (8)
	CXCL2	protein-coding	C-X-C motif chemokine ligand 2	22.1538
	RPL21P37	pseudo	ribosomal protein L21 pseudogene 37	17.278
	CXCL8	protein-coding	C-X-C motif chemokine ligand 8	4.70088
	CXCL1	protein-coding	C-X-C motif chemokine ligand 1	3.65549
	FTLP3	pseudo	ferritin light chain pseudogene 3	2.82264
	GINM1	protein-coding	glycoprotein integral membrane 1	2.10361
	NFKBIA	protein-coding	NFKB inhibitor alpha	2.06739
	MCM4	protein-coding	minichromosome maintenance complex component 4	2.02155
	Downregulated (25)
	HSPA4	protein-coding	heat shock protein family A (Hsp70) member 4	-2.04563
	SRSF6	protein-coding	serine and arginine rich splicing factor 6	-2.07557
	PSAP	protein-coding	prosaposin	-2.11453
	SGK1	protein-coding	serum/glucocorticoid regulated kinase 1	-2.12636
	SYPL1	protein-coding	synaptophysin like 1	-2.19384
	HNRNPH3	protein-coding	heterogeneous nuclear ribonucleoprotein H3	-2.19711
	BIRC5	protein-coding	baculoviral IAP repeat containing 5	-2.2013
	METTL5	protein-coding	methyltransferase like 5	-2.21879
	DEK	protein-coding	DEK proto-oncogene	-2.22395
	PDCD10	protein-coding	programmed cell death 10	-2.34191
	HNRNPH1	protein-coding	heterogeneous nuclear ribonucleoprotein H1	-2.34223
	POMP	protein-coding	proteasome maturation protein	-2.3907
	FRMD8	protein-coding	FERM domain containing 8	-2.49349
	DNAJC19	protein-coding	DnaJ heat shock protein family (Hsp40) member C19	-2.50831
	RTN4	protein-coding	reticulon 4	-2.52282
	TAF13	protein-coding	TATA-box binding protein associated factor 13	-2.61437
	ATP6V0D1	protein-coding	ATPase H+ transporting V0 subunit d1	-2.81421
	SNHG3	ncRNA	small nucleolar RNA host gene 3	-2.93103
	CALM2	protein-coding	calmodulin 2	-2.95308
	AFMID	protein-coding	arylformamidase	-3.00318
	TNFRSF21	protein-coding	TNF receptor superfamily member 21	-3.33556
	TUT1	protein-coding	terminal uridylyl transferase 1, U6 snRNA-specific	-3.90505
	PCBD2	protein-coding	pterin-4 alpha-carbinolamine dehydratase 2	-4.67536
	ELOF1	protein-coding	elongation factor 1 homolog	-6.54175
	ZNF775	protein-coding	zinc finger protein 775	-11.4362
	* Significant differences between the Control-infected and time-matched uninfected cultures were determined according to an FDR < 0.05 and a minimum logFC of 1 or -1 (corresponding to a 2-fold increase or decrease in expression, respectively). LogFC values were converted to fold change in this table. Red shading indicates upregulation in the Control culture, blue shading downregulation in the Con…

## Sheet: WT LSMMG-infect v Control-infec
No significant differences observed for WT LSMMG-infected versus Control-infected at this time point.
