# Supplementary material for: Spaceflight Analogue Culture Enhances the Host-Pathogen Interaction Between Salmonella and a 3-D Biomimetic Intestinal Co-Culture Model
Source: Front Cell Infect Microbiol. 2022 May 31;12:705647. doi: 10.3389/fcimb.2022.705647 (PMC9195300; doi:10.3389/fcimb.2022.705647)
Supplement: Supplementary file 3 [file DataSheet_3.xlsx]

## Sheet: WT LSMMG-infected vs uninfected
	Invasion: Wild Type LSMMG-infected versus uninfected host cells*
	Gene Short ID	Type	Description	Fold change (Infected/Uninfected)
	Invasion: Upregulated genes (396)
	EEF1E1-BLOC1S5	ncRNA	EEF1E1-BLOC1S5 readthrough (NMD candidate)	619.311
	ATP5J2-PTCD1	protein-coding	ATP5J2-PTCD1 readthrough	573.631
	PI3	protein-coding	peptidase inhibitor 3	425.383
	MIR600HG	ncRNA	MIR600 host gene	347.784
	KRT8P46	pseudo	keratin 8 pseudogene 46	306.488
	IL17C	protein-coding	interleukin 17C	243.857
	CCL20	protein-coding	C-C motif chemokine ligand 20	229.777
	SAA2	protein-coding	serum amyloid A2	207.469
	STX11	protein-coding	syntaxin 11	139.527
	ANKRD33B	protein-coding	ankyrin repeat domain 33B	133.487
	GPR83	protein-coding	G protein-coupled receptor 83	89.4093
	SERPINA3	protein-coding	serpin family A member 3	85.6033
	LOC105377468	ncRNA	uncharacterized LOC105377468	72.6542
	MIR3142HG	ncRNA	MIR3142 host gene	55.6263
	HMGA1P3	pseudo	high mobility group AT-hook 1 pseudogene 3	46.4515
	SNORA79	snoRNA	small nucleolar RNA, H/ACA box 79	44.3496
	CXCL1	protein-coding	C-X-C motif chemokine ligand 1	43.7638
	RMRP	ncRNA	RNA component of mitochondrial RNA processing endoribonuclease	42.6575
	RPPH1	ncRNA	ribonuclease P RNA component H1	39.9321
	CXCL2	protein-coding	C-X-C motif chemokine ligand 2+C22:C45	34.1302
	SNHG9	ncRNA	small nucleolar RNA host gene 9	31.5278
	C3	protein-coding	complement C3	30.5534
	IL32	protein-coding	interleukin 32	16.9429
	ICAM1	protein-coding	intercellular adhesion molecule 1	16.3482
	CXCL3	protein-coding	C-X-C motif chemokine ligand 3	15.8854
	LOC105378228	ncRNA	uncharacterized LOC105378228	15.237
	RN7SL1	scRNA	RNA, 7SL, cytoplasmic 1	12.9919
	CXCL8	protein-coding	C-X-C motif chemokine ligand 8	12.6915
	SCARNA9	ncRNA	small Cajal body-specific RNA 9	12.5789
	RN7SL2	scRNA	RNA, 7SL, cytoplasmic 2	11.9543
	SPRR1B	protein-coding	small proline rich protein 1B	11.6756
	KRT8P42	pseudo	keratin 8 pseudogene 42	11.4564
	SNORA48	snoRNA	small nucleolar RNA, H/ACA box 48	11.3509
	CXCL6	protein-coding	C-X-C motif chemokine ligand 6	11.2059
	LOC107985976	ncRNA	uncharacterized LOC107985976	10.3936
	CSF1	protein-coding	colony stimulating factor 1	10.151
	SPRR1A	protein-coding	small proline rich protein 1A	9.94251
	HIST1H4E	protein-coding	histone cluster 1 H4 family member e	9.08306
	RPL12P16	pseudo	ribosomal protein L12 pseudogene 16	8.97652
	BSCL2	protein-coding	BSCL2, seipin lipid droplet biogenesis associated	8.96039
	HIST1H2AJ	protein-coding	histone cluster 1 H2A family member j	8.86704
	HIST1H3C	protein-coding	histone cluster 1 H3 family member c	8.75178
	IL1B	protein-coding	interleukin 1 beta	8.6903
	HIST1H2AI	protein-coding	histone cluster 1 H2A family member i	8.67364
	HIST1H4B	protein-coding	histone cluster 1 H4 family member b	8.32107
	RPS27P3	pseudo	ribosomal protein S27 pseudogene 3	8.14579
	RPS27	protein-coding	ribosomal protein S27	7.98969
	HIST1H2AH	protein-coding	histone cluster 1 H2A family member h	7.77844
	HIST1H2AM	protein-coding	histone cluster 1 H2A family member m	7.74849
	TNNC2	protein-coding	troponin C2, fast skeletal type	7.59257
	HIST1H2AK	protein-coding	histone cluster 1 H2A family member k	7.53485
	ZNF775	protein-coding	zinc finger protein 775	7.11779
	POU2F2	protein-coding	POU class 2 homeobox 2	7.09308
	HIST1H3B	protein-coding	histone cluster 1 H3 family member b	6.74006
	SNHG19	ncRNA	small nucleolar RNA host gene 19	6.47931
	HIST1H3J	protein-coding	histone cluster 1 H3 family member j	6.44
	ZC3H12A	protein-coding	zinc finger CCCH-type containing 12A	6.3726
	HIST1H2AL	protein-coding	histone cluster 1 H2A family member l	6.36453
	LOC644794	ncRNA	uncharacterized LOC644794	6.34871
	RPS27P19	pseudo	ribosomal protein S27 pseudogene 19	6.14558
	RPS29	protein-coding	ribosomal protein S29	6.11082
	SDC4	protein-coding	syndecan 4	6.08125
	CNFN	protein-coding	cornifelin	6.01714
	RN7SK	snRNA	RNA, 7SK small nuclear	5.91637
	EGFR-AS1	ncRNA	EGFR antisense RNA 1	5.87681
	DPM3	protein-coding	dolichyl-phosphate mannosyltransferase subunit 3	5.75673
	RPL37A	protein-coding	ribosomal protein L37a	5.73938
	RPL41	protein-coding	ribosomal protein L41	5.54227
	TNFAIP2	protein-coding	TNF alpha induced protein 2	5.53564
	RPS21	protein-coding	ribosomal protein S21	5.53314
	HRCT1	protein-coding	histidine rich carboxyl terminus 1	5.5234
	IKBKE	protein-coding	inhibitor of nuclear factor kappa B kinase subunit epsilon	5.27203
	HIST1H2BE	protein-coding	histone cluster 1 H2B family member e	5.17399
	NFKB2	protein-coding	nuclear factor kappa B subunit 2	5.16346
	RELB	protein-coding	RELB proto-oncogene, NF-kB subunit	5.15094
	OST4	protein-coding	oligosaccharyltransferase complex subunit 4, non-catalytic	5.05115
	KRT8P3	pseudo	keratin 8 pseudogene 3	5.03301
	MTCO2P12	pseudo	mitochondrially encoded cytochrome c oxidase II pseudogene 12	5.03213
	TNFAIP3	protein-coding	TNF alpha induced protein 3	5.02024
	SMIM22	protein-coding	small integral membrane protein 22	4.97811
	RPS16P10	pseudo	ribosomal protein S16 pseudogene 10	4.96404
	KRT7	protein-coding	keratin 7	4.88652
	ROMO1	protein-coding	reactive oxygen species modulator 1	4.8143
	PPP1R14D	protein-coding	protein phosphatase 1 regulatory inhibitor subunit 14D	4.81072
	ATP5I	protein-coding	ATP synthase, H+ transporting, mitochondrial Fo complex subunit E	4.7734
	SOD2	protein-coding	superoxide dismutase 2	4.76285
	HIST1H2AG	protein-coding	histone cluster 1 H2A family member g	4.75757
	CDKN1A	protein-coding	cyclin dependent kinase inhibitor 1A	4.71172
	BIRC3	protein-coding	baculoviral IAP repeat containing 3	4.70379
	LOC100131496	ncRNA	uncharacterized LOC100131496	4.60765
	IFI6	protein-coding	interferon alpha inducible protein 6	4.53018
	FOSL1	protein-coding	FOS like 1, AP-1 transcription factor subunit	4.48012
	BBC3	protein-coding	BCL2 binding component 3	4.43851
	ZC3H12C	protein-coding	zinc finger CCCH-type containing 12C	4.41846
	F12	protein-coding	coagulation factor XII	4.37297
	UBL5	protein-coding	ubiquitin like 5	4.37235
	NFKBIE	protein-coding	NFKB inhibitor epsilon	4.34675
	NINJ1	protein-coding	ninjurin 1	4.30235
	DAPP1	protein-coding	dual adaptor of phosphotyrosine and 3-phosphoinositides 1	4.27194
	SNX22	protein-coding	sorting nexin 22	4.27024
	LOC102724660	ncRNA	uncharacterized LOC102724660	4.25124
	HIST1H2BC	protein-coding	histone cluster 1 H2B family member c	4.24748
	ELOF1	protein-coding	elongation factor 1 homolog	4.20437
	HDAC9	protein-coding	histone deacetylase 9	4.18229
	S100A11	protein-coding	S100 calcium binding protein A11	4.17394
	HIST1H2BF	protein-coding	histone cluster 1 H2B family member f	4.10772
	CRABP2	protein-coding	cellular retinoic acid binding protein 2	4.0866
	IRAK2	protein-coding	interleukin 1 receptor associated kinase 2	4.08292
	HIST2H2AB	protein-coding	histone cluster 2 H2A family member b	4.08185
	HIST1H4H	protein-coding	histone cluster 1 H4 family member h	4.07937
	KIAA1462	protein-coding	KIAA1462	4.04863
	NDUFB1	protein-coding	NADH:ubiquinone oxidoreductase subunit B1	4.00357
	COPS9	protein-coding	COP9 signalosome subunit 9	3.99736
	TOR2A	protein-coding	torsin family 2 member A	3.87639
	RPL38	protein-coding	ribosomal protein L38	3.86561
	DMBT1	protein-coding	deleted in malignant brain tumors 1	3.80292
	MIA	protein-coding	melanoma inhibitory activity	3.79507
	RPL36	protein-coding	ribosomal protein L36	3.72839
	COX17	protein-coding	COX17, cytochrome c oxidase copper chaperone	3.7225
	MIER2	protein-coding	MIER family member 2	3.71052
	TMEM258	protein-coding	transmembrane protein 258	3.7053
	PET100	protein-coding	PET100 homolog	3.69726
	NFKBID	protein-coding	NFKB inhibitor delta	3.69189
	TFF3	protein-coding	trefoil factor 3	3.6791
	C19orf33	protein-coding	chromosome 19 open reading frame 33	3.67515
	RPS16	protein-coding	ribosomal protein S16	3.59485
	COX8A	protein-coding	cytochrome c oxidase subunit 8A	3.58859
	RPS28	protein-coding	ribosomal protein S28	3.55379
	C12orf57	protein-coding	chromosome 12 open reading frame 57	3.54808
	SMOX	protein-coding	spermine oxidase	3.54224
	SH3BGRL3	protein-coding	SH3 domain binding glutamate rich protein like 3	3.46323
	NPIPB5	protein-coding	nuclear pore complex interacting protein family member B5	3.44709
	LIMS2	protein-coding	LIM zinc finger domain containing 2	3.42877
	RPS19	protein-coding	ribosomal protein S19	3.41284
	WFDC2	protein-coding	WAP four-disulfide core domain 2	3.40444
	CCL15	protein-coding	C-C motif chemokine ligand 15	3.39719
	RPL31	protein-coding	ribosomal protein L31	3.38582
	NDUFB7	protein-coding	NADH:ubiquinone oxidoreductase subunit B7	3.38022
	COX7C	protein-coding	cytochrome c oxidase subunit 7C	3.36154
	TMA7	protein-coding	translation machinery associated 7 homolog	3.34801
	SIL1	protein-coding	SIL1 nucleotide exchange factor	3.34462
	HLA-A	protein-coding	major histocompatibility complex, class I, A	3.3327
	RPL37	protein-coding	ribosomal protein L37	3.32767
	LOC100420821	pseudo	eva-1 homolog C (C. elegans) pseudogene	3.32751
	HIST1H2AC	protein-coding	histone cluster 1 H2A family member c	3.32359
	RPS15A	protein-coding	ribosomal protein S15a	3.32092
	RPLP2	protein-coding	ribosomal protein lateral stalk subunit P2	3.31311
	HIST1H1E	protein-coding	histone cluster 1 H1 family member e	3.31056
	ATOX1	protein-coding	antioxidant 1 copper chaperone	3.29433
	NUDT1	protein-coding	nudix hydrolase 1	3.28492
	RPL35	protein-coding	ribosomal protein L35	3.28219
	ATP5J2	protein-coding	ATP synthase, H+ transporting, mitochondrial Fo complex subunit F2	3.2698
	ANAPC11	protein-coding	anaphase promoting complex subunit 11	3.24585
	MTRNR2L11	pseudo	MT-RNR2-like 11	3.2291
	RPL18A	protein-coding	ribosomal protein L18a	3.22064
	RPL31P4	pseudo	ribosomal protein L31 pseudogene 4	3.19468
	TSTD1	protein-coding	thiosulfate sulfurtransferase like domain containing 1	3.1851
	MTND4P12	pseudo	mitochondrially encoded NADH:ubiquinone oxidoreductase core subunit 4 pseudogene 12	3.17336
	JUND	protein-coding	JunD proto-oncogene, AP-1 transcription factor subunit	3.16808
	RPLP1	protein-coding	ribosomal protein lateral stalk subunit P1	3.16479
	RPL30P4	pseudo	ribosomal protein L30 pseudogene 4	3.15949
	PTMS	protein-coding	parathymosin	3.14167
	ARL2	protein-coding	ADP ribosylation factor like GTPase 2	3.12995
	LOC105369340	ncRNA	uncharacterized LOC105369340	3.12489
	MYADM	protein-coding	myeloid associated differentiation marker	3.1236
	COMMD6	protein-coding	COMM domain containing 6	3.12136
	TMEM120A	protein-coding	transmembrane protein 120A	3.1123
	MTRNR2L3	protein-coding	MT-RNR2-like 3	3.08373
	LINC00342	ncRNA	long intergenic non-protein coding RNA 342	3.08023
	RPL28	protein-coding	ribosomal protein L28	3.07957
	CACNB3	protein-coding	calcium voltage-gated channel auxiliary subunit beta 3	3.07825
	SFN	protein-coding	stratifin	3.07426
	ATP5E	protein-coding	ATP synthase, H+ transporting, mitochondrial F1 complex, epsilon subunit	3.06827
	MTND2P28	pseudo	mitochondrially encoded NADH:ubiquinone oxidoreductase core subunit 2 pseudogene 28	3.06596
	IL4R	protein-coding	interleukin 4 receptor	3.05087
	SPRR3	protein-coding	small proline rich protein 3	3.04975
	UBA52	protein-coding	ubiquitin A-52 residue ribosomal protein fusion product 1	3.04783
	RPS12P22	pseudo	ribosomal protein S12 pseudogene 22	3.01584
	FAU	protein-coding	FAU, ubiquitin like and ribosomal protein S30 fusion	3.0141
	S100P	protein-coding	S100 calcium binding protein P	3.01343
	KRTCAP2	protein-coding	keratinocyte associated protein 2	3.00874
	FUT2	protein-coding	fucosyltransferase 2	3.00793
	STAT5A	protein-coding	signal transducer and activator of transcription 5A	3.00278
	UQCR10	protein-coding	ubiquinol-cytochrome c reductase, complex III subunit X	3.00259
	TIMM17B	protein-coding	translocase of inner mitochondrial membrane 17 homolog B (yeast)	2.99329
	HIGD2A	protein-coding	HIG1 hypoxia inducible domain family member 2A	2.98727
	MFSD2A	protein-coding	major facilitator superfamily domain containing 2A	2.97749
	RPL7AP6	pseudo	ribosomal protein L7a pseudogene 6	2.95874
	ATP6V0D1	protein-coding	ATPase H+ transporting V0 subunit d1	2.95246
	TMEM173	protein-coding	transmembrane protein 173	2.94191
	IFITM2	protein-coding	interferon induced transmembrane protein 2	2.94043
	MTATP6P1	pseudo	mitochondrially encoded ATP synthase 6 pseudogene 1	2.93591
	TECR	protein-coding	trans-2,3-enoyl-CoA reductase	2.9281
	C16orf74	protein-coding	chromosome 16 open reading frame 74	2.9194
	MAP2K7	protein-coding	mitogen-activated protein kinase kinase 7	2.90769
	UBE2D3P1	pseudo	ubiquitin conjugating enzyme E2 D3 pseudogene 1	2.89574
	TMEM120B	protein-coding	transmembrane protein 120B	2.89288
	ABTB2	protein-coding	ankyrin repeat and BTB domain containing 2	2.88748
	POLR2L	protein-coding	RNA polymerase II subunit L	2.88682
	CEBPB	protein-coding	CCAAT/enhancer binding protein beta	2.88641
	TMEM134	protein-coding	transmembrane protein 134	2.88195
	RPL10	protein-coding	ribosomal protein L10	2.85661
	ISG20	protein-coding	interferon stimulated exonuclease gene 20	2.85203
	TNIP1	protein-coding	TNFAIP3 interacting protein 1	2.84523
	TRAPPC6A	protein-coding	trafficking protein particle complex 6A	2.84068
	BANF1	protein-coding	barrier to autointegration factor 1	2.82746
	FKBP2	protein-coding	FK506 binding protein 2	2.81158
	GRINA	protein-coding	glutamate ionotropic receptor NMDA type subunit associated protein 1	2.80739
	NDUFB2	protein-coding	NADH:ubiquinone oxidoreductase subunit B2	2.80291
	ATP6V1F	protein-coding	ATPase H+ transporting V1 subunit F	2.77863
	CD68	protein-coding	CD68 molecule	2.77542
	IL15RA	protein-coding	interleukin 15 receptor subunit alpha	2.76724
	NDUFA11	protein-coding	NADH:ubiquinone oxidoreductase subunit A11	2.75947
	EPHA2	protein-coding	EPH receptor A2	2.75578
	RPL30	protein-coding	ribosomal protein L30	2.75076
	NDUFC1	protein-coding	NADH:ubiquinone oxidoreductase subunit C1	2.7364
	COX7B	protein-coding	cytochrome c oxidase subunit 7B	2.72443
	SERF2	protein-coding	small EDRK-rich factor 2	2.71276
	LGALS2	protein-coding	galectin 2	2.71254
	VASP	protein-coding	vasodilator-stimulated phosphoprotein	2.71053
	HIST1H1D	protein-coding	histone cluster 1 H1 family member d	2.70481
	RPL36A	protein-coding	ribosomal protein L36a	2.69605
	VAMP2	protein-coding	vesicle associated membrane protein 2	2.68525
	BARX2	protein-coding	BARX homeobox 2	2.68116
	IFNAR2	protein-coding	interferon alpha and beta receptor subunit 2	2.68102
	TRIM29	protein-coding	tripartite motif containing 29	2.66332
	BCL9L	protein-coding	B-cell CLL/lymphoma 9-like	2.6571
	SF3B4	protein-coding	splicing factor 3b subunit 4	2.65036
	LIF	protein-coding	leukemia inhibitory factor	2.64884
	UBALD2	protein-coding	UBA like domain containing 2	2.64678
	S100A6	protein-coding	S100 calcium binding protein A6	2.62256
	KRT8	protein-coding	keratin 8	2.62185
	SLC16A3	protein-coding	solute carrier family 16 member 3	2.61275
	PGAP3	protein-coding	post-GPI attachment to proteins 3	2.61249
	WBP2	protein-coding	WW domain binding protein 2	2.612
	URM1	protein-coding	ubiquitin related modifier 1	2.61064
	RAB1B	protein-coding	RAB1B, member RAS oncogene family	2.60862
	RPL36AP37	pseudo	ribosomal protein L36a pseudogene 37	2.60649
	CSTB	protein-coding	cystatin B	2.60051
	MRPS21	protein-coding	mitochondrial ribosomal protein S21	2.59898
	RPS12	protein-coding	ribosomal protein S12	2.59549
	GOLGA7B	protein-coding	golgin A7 family member B	2.59498
	ZFYVE27	protein-coding	zinc finger FYVE-type containing 27	2.58158
	TAZ	protein-coding	tafazzin	2.58013
	RPL37P2	pseudo	ribosomal protein L37 pseudogene 2	2.57935
	CALCOCO1	protein-coding	calcium binding and coiled-coil domain 1	2.57186
	TMEM189	protein-coding	transmembrane protein 189	2.56933
	NDUFC2	protein-coding	NADH:ubiquinone oxidoreductase subunit C2	2.56926
	LOC107986797	protein-coding	uncharacterized LOC107986797	2.56511
	EIF5A	protein-coding	eukaryotic translation initiation factor 5A	2.56152
	EFHD2	protein-coding	EF-hand domain family member D2	2.56105
	DPM2	protein-coding	dolichyl-phosphate mannosyltransferase subunit 2, regulatory	2.54461
	TMEM9	protein-coding	transmembrane protein 9	2.54245
	S100A4	protein-coding	S100 calcium binding protein A4	2.53858
	NAA60	protein-coding	N(alpha)-acetyltransferase 60, NatF catalytic subunit	2.53585
	TOMM7	protein-coding	translocase of outer mitochondrial membrane 7	2.53391
	RTKN	protein-coding	rhotekin	2.52839
	AES	protein-coding	amino-terminal enhancer of split	2.52283
	ARPC4	protein-coding	actin related protein 2/3 complex subunit 4	2.52207
	EMD	protein-coding	emerin	2.52141
	HSF1	protein-coding	heat shock transcription factor 1	2.51183
	RPL8	protein-coding	ribosomal protein L8	2.50167
	AEN	protein-coding	apoptosis enhancing nuclease	2.50147
	TUBA1B	protein-coding	tubulin alpha 1b	2.49684
	NDUFB4	protein-coding	NADH:ubiquinone oxidoreductase subunit B4	2.4908
	CDC42EP2	protein-coding	CDC42 effector protein 2	2.49031
	FAM83G	protein-coding	family with sequence similarity 83 member G	2.48753
	SGPP2	protein-coding	sphingosine-1-phosphate phosphatase 2	2.48622
	CCL28	protein-coding	C-C motif chemokine ligand 28	2.48409
	CD276	protein-coding	CD276 molecule	2.48146
	RPS14P1	pseudo	ribosomal protein S14 pseudogene 1	2.47955
	TNKS1BP1	protein-coding	tankyrase 1 binding protein 1	2.47686
	XDH	protein-coding	xanthine dehydrogenase	2.4738
	UQCR11	protein-coding	ubiquinol-cytochrome c reductase, complex III subunit XI	2.47361
	UQCRQ	protein-coding	ubiquinol-cytochrome c reductase complex III subunit VII	2.47074
	RNF181	protein-coding	ring finger protein 181	2.4646
	RPS10	protein-coding	ribosomal protein S10	2.46174
	PTTG1	protein-coding	pituitary tumor-transforming 1	2.45098
	RASSF10	protein-coding	Ras association domain family member 10	2.44267
	HTATSF1P2	pseudo	HIV-1 Tat specific factor 1 pseudogene 2	2.42625
	HMGA1	protein-coding	high mobility group AT-hook 1	2.42516
	S100A2	protein-coding	S100 calcium binding protein A2	2.41971
	S100A13	protein-coding	S100 calcium binding protein A13	2.41559
	UBL7	protein-coding	ubiquitin like 7	2.41393
	IGF2	protein-coding	insulin like growth factor 2	2.4112
	DYNLRB1	protein-coding	dynein light chain roadblock-type 1	2.40608
	PTPRH	protein-coding	protein tyrosine phosphatase, receptor type H	2.39983
	CRTC2	protein-coding	CREB regulated transcription coactivator 2	2.3959
	OVOL1	protein-coding	ovo like transcriptional repressor 1	2.39243
	ATF5	protein-coding	activating transcription factor 5	2.38963
	F8A1	protein-coding	coagulation factor VIII-associated 1	2.38778
	UXT	protein-coding	ubiquitously expressed prefoldin like chaperone	2.38566
	TMSB10	protein-coding	thymosin beta 10	2.38165
	MBD6	protein-coding	methyl-CpG binding domain protein 6	2.38122
	LAMC2	protein-coding	laminin subunit gamma 2	2.3683
	TLE3	protein-coding	transducin like enhancer of split 3	2.36289
	SNHG6	ncRNA	small nucleolar RNA host gene 6	2.35569
	UBE2C	protein-coding	ubiquitin conjugating enzyme E2 C	2.35357
	C14orf1	protein-coding	chromosome 14 open reading frame 1	2.33748
	IRF1	protein-coding	interferon regulatory factor 1	2.32786
	HDGF	protein-coding	hepatoma-derived growth factor	2.32346
	C1orf210	protein-coding	chromosome 1 open reading frame 210	2.32029
	BLOC1S1	protein-coding	biogenesis of lysosomal organelles complex 1 subunit 1	2.31826
	EFNB1	protein-coding	ephrin B1	2.31667
	SEMA4B	protein-coding	semaphorin 4B	2.31496
	NDUFA1	protein-coding	NADH:ubiquinone oxidoreductase subunit A1	2.31346
	TUBA1C	protein-coding	tubulin alpha 1c	2.31181
	GSTP1	protein-coding	glutathione S-transferase pi 1	2.30971
	SEC61B	protein-coding	Sec61 translocon beta subunit	2.30629
	MAPK3	protein-coding	mitogen-activated protein kinase 3	2.29877
	GAPDHP1	pseudo	glyceraldehyde-3-phosphate dehydrogenase pseudogene 1	2.29158
	MEF2D	protein-coding	myocyte enhancer factor 2D	2.28978
	MAP2K3	protein-coding	mitogen-activated protein kinase kinase 3	2.28822
	PRPF19	protein-coding	pre-mRNA processing factor 19	2.28785
	ZFP36	protein-coding	ZFP36 ring finger protein	2.28465
	CDIPT	protein-coding	CDP-diacylglycerol--inositol 3-phosphatidyltransferase	2.28285
	THRA	protein-coding	thyroid hormone receptor, alpha	2.28065
	GNG10	protein-coding	G protein subunit gamma 10	2.26432
	BRI3BP	protein-coding	BRI3 binding protein	2.24314
	COX6A1	protein-coding	cytochrome c oxidase subunit 6A1	2.24211
	SYVN1	protein-coding	synoviolin 1	2.24161
	C19orf53	protein-coding	chromosome 19 open reading frame 53	2.23908
	COX14	protein-coding	COX14, cytochrome c oxidase assembly factor	2.23882
	QSOX1	protein-coding	quiescin sulfhydryl oxidase 1	2.23506
	RPS26	protein-coding	ribosomal protein S26	2.23425
	RPL27A	protein-coding	ribosomal protein L27a	2.23108
	POLD4	protein-coding	DNA polymerase delta 4, accessory subunit	2.22676
	ARHGAP1	protein-coding	Rho GTPase activating protein 1	2.22178
	RHOF	protein-coding	ras homolog family member F, filopodia associated	2.21705
	KRT13	protein-coding	keratin 13	2.21474
	ENTPD6	protein-coding	ectonucleoside triphosphate diphosphohydrolase 6 (putative)	2.20759
	PLAUR	protein-coding	plasminogen activator, urokinase receptor	2.20749
	COX6B1	protein-coding	cytochrome c oxidase subunit 6B1	2.19977
	MRPS18A	protein-coding	mitochondrial ribosomal protein S18A	2.19561
	PPM1N	protein-coding	protein phosphatase, Mg2+/Mn2+ dependent 1N (putative)	2.19091
	MNT	protein-coding	MAX network transcriptional repressor	2.18763
	RPL12	protein-coding	ribosomal protein L12	2.1687
	EPHX1	protein-coding	epoxide hydrolase 1	2.16411
	PLEKHG3	protein-coding	pleckstrin homology and RhoGEF domain containing G3	2.15422
	SPNS2	protein-coding	sphingolipid transporter 2	2.15304
	HIST1H2BK	protein-coding	histone cluster 1 H2B family member k	2.14978
	RNF187	protein-coding	ring finger protein 187	2.14688
	RHOC	protein-coding	ras homolog family member C	2.14653
	COASY	protein-coding	Coenzyme A synthase	2.14558
	NABP2	protein-coding	nucleic acid binding protein 2	2.1453
	PLP2	protein-coding	proteolipid protein 2	2.14403
	BRI3	protein-coding	brain protein I3	2.14292
	TIMP1	protein-coding	TIMP metallopeptidase inhibitor 1	2.14168
	IBA57	protein-coding	IBA57 homolog, iron-sulfur cluster assembly	2.14145
	TRMT112	protein-coding	tRNA methyltransferase 11-2 homolog (S. cerevisiae)	2.13609
	PIH1D1	protein-coding	PIH1 domain containing 1	2.13478
	GNL3L	protein-coding	G protein nucleolar 3 like	2.13382
	STX5	protein-coding	syntaxin 5	2.13321
	XRCC1	protein-coding	X-ray repair cross complementing 1	2.13236
	POMT2	protein-coding	protein O-mannosyltransferase 2	2.13125
	MMP24-AS1	ncRNA	MMP24 antisense RNA 1	2.12576
	NDUFS5	protein-coding	NADH:ubiquinone oxidoreductase subunit S5	2.12442
	EPS8L3	protein-coding	EPS8 like 3	2.12408
	RELA	protein-coding	RELA proto-oncogene, NF-kB subunit	2.12361
	TNFRSF1A	protein-coding	TNF receptor superfamily member 1A	2.12088
	MYC	protein-coding	v-myc avian myelocytomatosis viral oncogene homolog	2.11759
	MPV17	protein-coding	MPV17, mitochondrial inner membrane protein	2.11547
	ZSWIM1	protein-coding	zinc finger SWIM-type containing 1	2.11153
	SLC1A5	protein-coding	solute carrier family 1 member 5	2.1084
	SLPI	protein-coding	secretory leukocyte peptidase inhibitor	2.1066
	SNRPD2	protein-coding	small nuclear ribonucleoprotein D2 polypeptide	2.09328
	RPL26	protein-coding	ribosomal protein L26	2.08571
	RPS24	protein-coding	ribosomal protein S24	2.08558
	SSR4	protein-coding	signal sequence receptor subunit 4	2.08515
	LAMTOR4	protein-coding	late endosomal/lysosomal adaptor, MAPK and MTOR activator 4	2.08342
	PRSS3	protein-coding	protease, serine 3	2.07699
	FAM102A	protein-coding	family with sequence similarity 102 member A	2.0732
	DOK4	protein-coding	docking protein 4	2.07201
	ERN1	protein-coding	endoplasmic reticulum to nucleus signaling 1	2.07198
	TMED9	protein-coding	transmembrane p24 trafficking protein 9	2.06847
	GNPTG	protein-coding	N-acetylglucosamine-1-phosphate transferase gamma subunit	2.0619
	BCL2L1	protein-coding	BCL2 like 1	2.05806
	EMC10	protein-coding	ER membrane protein complex subunit 10	2.05311
	CPSF4	protein-coding	cleavage and polyadenylation specific factor 4	2.05273
	SEC61G	protein-coding	Sec61 translocon gamma subunit	2.0505
	FLJ23867	ncRNA	uncharacterized protein FLJ23867	2.04869
	PNKD	protein-coding	paroxysmal nonkinesigenic dyskinesia	2.04716
	DESI1	protein-coding	desumoylating isopeptidase 1	2.04075
	COX4I1	protein-coding	cytochrome c oxidase subunit 4I1	2.04071
	PHC2	protein-coding	polyhomeotic homolog 2	2.03666
	SLC35B2	protein-coding	solute carrier family 35 member B2	2.02932
	HIST1H2BD	protein-coding	histone cluster 1 H2B family member d	2.02928
	GTPBP1	protein-coding	GTP binding protein 1	2.0221
	SMG5	protein-coding	SMG5, nonsense mediated mRNA decay factor	2.0139
	SLC6A14	protein-coding	solute carrier family 6 member 14	2.01154
	GALE	protein-coding	UDP-galactose-4-epimerase	2.01075
	CALM3	protein-coding	calmodulin 3	2.00994
	ETFB	protein-coding	electron transfer flavoprotein beta subunit	2.00606
	RPL34	protein-coding	ribosomal protein L34	2.00472
	RPS27L	protein-coding	ribosomal protein S27 like	2.00361
	RPS25P6	pseudo	ribosomal protein S25 pseudogene 6	2.00154
	Invasion: Downregulated genes (121)
	CRYZ	protein-coding	crystallin zeta	-2.00305
	LRPPRC	protein-coding	leucine rich pentatricopeptide repeat containing	-2.00423
	VRK1	protein-coding	vaccinia related kinase 1	-2.00454
	CD24P4	pseudo	CD24 molecule pseudogene 4	-2.00947
	HCFC2	protein-coding	host cell factor C2	-2.00979
	MORC3	protein-coding	MORC family CW-type zinc finger 3	-2.0101
	HGD	protein-coding	homogentisate 1,2-dioxygenase	-2.01208
	SMARCA5	protein-coding	SWI/SNF related, matrix associated, actin dependent regulator of chromatin, subfamily a, member 5	-2.01407
	WDSUB1	protein-coding	WD repeat, sterile alpha motif and U-box domain containing 1	-2.01436
	KDM3A	protein-coding	lysine demethylase 3A	-2.02025
	IFIT1	protein-coding	interferon induced protein with tetratricopeptide repeats 1	-2.02204
	TBK1	protein-coding	TANK binding kinase 1	-2.02347
	KIF14	protein-coding	kinesin family member 14	-2.02753
	NCAPG	protein-coding	non-SMC condensin I complex subunit G	-2.02859
	SF3B1	protein-coding	splicing factor 3b subunit 1	-2.02934
	STT3B	protein-coding	STT3B, catalytic subunit of the oligosaccharyltransferase complex	-2.02986
	NMD3	protein-coding	NMD3 ribosome export adaptor	-2.03159
	TTC14	protein-coding	tetratricopeptide repeat domain 14	-2.03354
	OPA1	protein-coding	OPA1, mitochondrial dynamin like GTPase	-2.03383
	TBC1D15	protein-coding	TBC1 domain family member 15	-2.0346
	DYNC2H1	protein-coding	dynein cytoplasmic 2 heavy chain 1	-2.03597
	KIAA1107	protein-coding	KIAA1107	-2.03648
	THAP9-AS1	ncRNA	THAP9 antisense RNA 1	-2.03769
	CEP112	protein-coding	centrosomal protein 112	-2.03861
	ZFP1	protein-coding	ZFP1 zinc finger protein	-2.04314
	TYW3	protein-coding	tRNA-yW synthesizing protein 3 homolog	-2.04326
	PIGK	protein-coding	phosphatidylinositol glycan anchor biosynthesis class K	-2.04587
	CCNC	protein-coding	cyclin C	-2.0459
	SNX14	protein-coding	sorting nexin 14	-2.04664
	AGTPBP1	protein-coding	ATP/GTP binding protein 1	-2.05166
	ELMOD2	protein-coding	ELMO domain containing 2	-2.05313
	MPHOSPH10	protein-coding	M-phase phosphoprotein 10	-2.05558
	USP48	protein-coding	ubiquitin specific peptidase 48	-2.05674
	WDR35	protein-coding	WD repeat domain 35	-2.05773
	LEPR	protein-coding	leptin receptor	-2.06039
	MRFAP1L1	protein-coding	Morf4 family associated protein 1 like 1	-2.0614
	UBA3	protein-coding	ubiquitin like modifier activating enzyme 3	-2.06366
	KIAA1586	protein-coding	KIAA1586	-2.0652
	DZIP3	protein-coding	DAZ interacting zinc finger protein 3	-2.0699
	KIF18A	protein-coding	kinesin family member 18A	-2.07742
	ATG5	protein-coding	autophagy related 5	-2.07773
	NEK2	protein-coding	NIMA related kinase 2	-2.07827
	KLHL2	protein-coding	kelch like family member 2	-2.0787
	KCTD3	protein-coding	potassium channel tetramerization domain containing 3	-2.08108
	GALNT12	protein-coding	polypeptide N-acetylgalactosaminyltransferase 12	-2.08268
	CTBS	protein-coding	chitobiase	-2.08319
	ZMPSTE24	protein-coding	zinc metallopeptidase STE24	-2.08494
	ACAA2	protein-coding	acetyl-CoA acyltransferase 2	-2.09351
	PARPBP	protein-coding	PARP1 binding protein	-2.09412
	KTN1	protein-coding	kinectin 1	-2.09442
	SHCBP1	protein-coding	SHC binding and spindle associated 1	-2.09553
	L3MBTL3	protein-coding	l(3)mbt-like 3 (Drosophila)	-2.09638
	ACSM3	protein-coding	acyl-CoA synthetase medium-chain family member 3	-2.09768
	CCDC28A	protein-coding	coiled-coil domain containing 28A	-2.10213
	SPDL1	protein-coding	spindle apparatus coiled-coil protein 1	-2.10907
	TTK	protein-coding	TTK protein kinase	-2.11709
	DHX36	protein-coding	DEAH-box helicase 36	-2.11745
	POLR2B	protein-coding	RNA polymerase II subunit B	-2.11747
	IFT88	protein-coding	intraflagellar transport 88	-2.12473
	TSGA10	protein-coding	testis specific 10	-2.12715
	ANKMY2	protein-coding	ankyrin repeat and MYND domain containing 2	-2.12734
	JRKL	protein-coding	JRK-like	-2.13079
	CTNNAL1	protein-coding	catenin alpha like 1	-2.14327
	MCM6	protein-coding	minichromosome maintenance complex component 6	-2.1582
	USP1	protein-coding	ubiquitin specific peptidase 1	-2.1719
	RARS	protein-coding	arginyl-tRNA synthetase	-2.17706
	ERCC6L	protein-coding	ERCC excision repair 6 like, spindle assembly checkpoint helicase	-2.17937
	PLRG1	protein-coding	pleiotropic regulator 1	-2.18188
	PWP1	protein-coding	PWP1 homolog, endonuclein	-2.1835
	SNX16	protein-coding	sorting nexin 16	-2.18442
	IFT81	protein-coding	intraflagellar transport 81	-2.18894
	DHRS7	protein-coding	dehydrogenase/reductase 7	-2.19003
	TTC26	protein-coding	tetratricopeptide repeat domain 26	-2.19368
	CEP162	protein-coding	centrosomal protein 162	-2.20022
	ABCA5	protein-coding	ATP binding cassette subfamily A member 5	-2.20269
	EIF3M	protein-coding	eukaryotic translation initiation factor 3 subunit M	-2.20501
	LOC93622	pseudo	Morf4 family associated protein 1 like 1 pseudogene	-2.20751
	PDIK1L	protein-coding	PDLIM1 interacting kinase 1 like	-2.21291
	NUF2	protein-coding	NUF2, NDC80 kinetochore complex component	-2.21538
	SNX4	protein-coding	sorting nexin 4	-2.2189
	TBCEL	protein-coding	tubulin folding cofactor E like	-2.22406
	ARID4A	protein-coding	AT-rich interaction domain 4A	-2.2337
	GTF2B	protein-coding	general transcription factor IIB	-2.24003
	ATP2C1	protein-coding	ATPase secretory pathway Ca2+ transporting 1	-2.2474
	UTP18	protein-coding	UTP18, small subunit processome component	-2.26482
	MZT1	protein-coding	mitotic spindle organizing protein 1	-2.26938
	HACL1	protein-coding	2-hydroxyacyl-CoA lyase 1	-2.28028
	KIF23	protein-coding	kinesin family member 23	-2.28494
	OMA1	protein-coding	OMA1 zinc metallopeptidase	-2.30654
	LTV1	protein-coding	LTV1 ribosome biogenesis factor	-2.31327
	DNTTIP2	protein-coding	deoxynucleotidyltransferase terminal interacting protein 2	-2.33073
	ZBTB26	protein-coding	zinc finger and BTB domain containing 26	-2.3405
	ALG11	protein-coding	ALG11, alpha-1,2-mannosyltransferase	-2.38528
	KBTBD3	protein-coding	kelch repeat and BTB domain containing 3	-2.39382
	SHQ1	protein-coding	SHQ1, H/ACA ribonucleoprotein assembly factor	-2.41738
	MFSD1	protein-coding	major facilitator superfamily domain containing 1	-2.42353
	FPGT	protein-coding	fucose-1-phosphate guanylyltransferase	-2.42662
	CCT8	protein-coding	chaperonin containing TCP1 subunit 8	-2.4321
	GMNN	protein-coding	geminin, DNA replication inhibitor	-2.46725
	DYNC2LI1	protein-coding	dynein cytoplasmic 2 light intermediate chain 1	-2.53402
	LOC100287896	protein-coding	uncharacterized LOC100287896	-2.55428
	TVP23B	protein-coding	trans-golgi network vesicle protein 23 homolog B	-2.58637
	STXBP3	protein-coding	syntaxin binding protein 3	-2.62358
	SUCLA2	protein-coding	succinate-CoA ligase ADP-forming beta subunit	-2.68356
	RCN2	protein-coding	reticulocalbin 2	-2.70847
	CFH	protein-coding	complement factor H	-2.71259
	EMC2	protein-coding	ER membrane protein complex subunit 2	-2.72523
	THNSL1	protein-coding	threonine synthase like 1	-2.74415
	BCCIP	protein-coding	BRCA2 and CDKN1A interacting protein	-2.84189
	ITGB1P1	pseudo	integrin subunit beta 1 pseudogene 1	-2.87558
	SNORA104	snoRNA	small nucleolar RNA, H/ACA box 104	-3.10849
	CMYA5	protein-coding	cardiomyopathy associated 5	-3.20582
	PLEKHA8P1	pseudo	pleckstrin homology domain containing A8 pseudogene 1	-3.23193
	RAD54B	protein-coding	RAD54 homolog B (S. cerevisiae)	-3.54066
	DFNB59	protein-coding	deafness, autosomal recessive 59	-11.9241
	NPM1P34	pseudo	nucleophosmin 1 pseudogene 34	-39.4544
	OPRK1	protein-coding	opioid receptor kappa 1	-58.0223
	LOC102724832	ncRNA	uncharacterized LOC102724832	-97.1131
	POSTN	protein-coding	periostin	-148.634
	LOC100419715	pseudo	zinc finger protein 626 pseudogene	-386.867
	LOC107984730	pseudo	vesicle-associated membrane protein-associated protein A pseudogene	-571.173
	* Significant differences between the LSMMG-infected and time-matched uninfected cultures were determined according to an FDR < 0.05 and a minimum logFC of 1 or -1 (corresponding to a 2-fold increase or decrease in expression, respectively). LogFC values were converted to fold change in this table. Red shading indicates upregulation in the infected culture, blue shading downregulation in the infe…

## Sheet: WT Control-infected vs uninfect
	Invasion: Wild Type Control-infected versus uninfected host cells*
	Gene ID	Type	Description	Fold Change (Infected/Uninfected)
	Invasion: Upregulated genes (257)
	PI3	protein-coding	peptidase inhibitor 3	430.531
	EEF1E1-BLOC1S5	ncRNA	EEF1E1-BLOC1S5 readthrough (NMD candidate)	381.751
	ATP5J2-PTCD1	protein-coding	ATP5J2-PTCD1 readthrough	363.895
	STX11	protein-coding	syntaxin 11	363.739
	IL17C	protein-coding	interleukin 17C	281.745
	MIR600HG	ncRNA	MIR600 host gene	232.829
	CCL20	protein-coding	C-C motif chemokine ligand 20	192.253
	SAA2	protein-coding	serum amyloid A2	181.082
	SERPINA3	protein-coding	serpin family A member 3	139.571
	LOC105377468	ncRNA	uncharacterized LOC105377468	73.8688
	MIR3142HG	ncRNA	MIR3142 host gene	71.2179
	ANKRD33B	protein-coding	ankyrin repeat domain 33B	58.79
	CXCL1	protein-coding	C-X-C motif chemokine ligand 1	47.9098
	C3	protein-coding	complement C3	46.0463
	CXCL2	protein-coding	C-X-C motif chemokine ligand 2	41.5694
	SNHG9	ncRNA	small nucleolar RNA host gene 9	28.7963
	RMRP	ncRNA	RNA component of mitochondrial RNA processing endoribonuclease	27.1929
	RPPH1	ncRNA	ribonuclease P RNA component H1	23.9903
	SEMA7A	protein-coding	semaphorin 7A (John Milton Hagen blood group)	21.8028
	SNORA79	snoRNA	small nucleolar RNA, H/ACA box 79	21.7604
	ICAM1	protein-coding	intercellular adhesion molecule 1	17.013
	CXCL3	protein-coding	C-X-C motif chemokine ligand 3	16.508
	CXCL8	protein-coding	C-X-C motif chemokine ligand 8	12.9968
	IL32	protein-coding	interleukin 32	12.8351
	RPS27P13	pseudo	ribosomal protein S27 pseudogene 13	11.7275
	IL1B	protein-coding	interleukin 1 beta	11.6803
	RPL37P23	pseudo	ribosomal protein L37 pseudogene 23	11.5554
	CSF1	protein-coding	colony stimulating factor 1	11.337
	CXCL6	protein-coding	C-X-C motif chemokine ligand 6	10.9151
	KRT8P42	pseudo	keratin 8 pseudogene 42	10.9021
	SPRR1A	protein-coding	small proline rich protein 1A	9.81307
	RN7SL1	scRNA	RNA, 7SL, cytoplasmic 1	9.73723
	RN7SL2	scRNA	RNA, 7SL, cytoplasmic 2	9.30473
	RPL12P16	pseudo	ribosomal protein L12 pseudogene 16	9.23588
	SPRR1B	protein-coding	small proline rich protein 1B	9.15753
	SCARNA9	ncRNA	small Cajal body-specific RNA 9	8.32492
	HIST1H3C	protein-coding	histone cluster 1 H3 family member c	8.24643
	HIST1H2AI	protein-coding	histone cluster 1 H2A family member i	8.17203
	RPS27P3	pseudo	ribosomal protein S27 pseudogene 3	7.62581
	PSENEN	protein-coding	presenilin enhancer gamma-secretase subunit	7.53501
	HIST1H4E	protein-coding	histone cluster 1 H4 family member e	7.46781
	HIST1H2AM	protein-coding	histone cluster 1 H2A family member m	7.4676
	LOC107985976	ncRNA	uncharacterized LOC107985976	7.24082
	HIST1H2AH	protein-coding	histone cluster 1 H2A family member h	7.0572
	HIST1H4B	protein-coding	histone cluster 1 H4 family member b	7.052
	RPS27	protein-coding	ribosomal protein S27	6.69474
	ZC3H12A	protein-coding	zinc finger CCCH-type containing 12A	6.54621
	HIST1H3B	protein-coding	histone cluster 1 H3 family member b	6.36554
	SDC4	protein-coding	syndecan 4	6.19945
	POU2F2	protein-coding	POU class 2 homeobox 2	6.18183
	TNFAIP3	protein-coding	TNF alpha induced protein 3	6.18168
	HIST1H2AK	protein-coding	histone cluster 1 H2A family member k	6.08871
	HIST1H2AJ	protein-coding	histone cluster 1 H2A family member j	6.00367
	KRT8P3	pseudo	keratin 8 pseudogene 3	5.87607
	CNFN	protein-coding	cornifelin	5.76486
	HIST1H3J	protein-coding	histone cluster 1 H3 family member j	5.75513
	BAHCC1	protein-coding	BAH domain and coiled-coil containing 1	5.64491
	BIRC3	protein-coding	baculoviral IAP repeat containing 3	5.57733
	NFKB2	protein-coding	nuclear factor kappa B subunit 2	5.46402
	PPP1R14D	protein-coding	protein phosphatase 1 regulatory inhibitor subunit 14D	5.38439
	EGFR-AS1	ncRNA	EGFR antisense RNA 1	5.32752
	TNFAIP2	protein-coding	TNF alpha induced protein 2	5.28779
	BSCL2	protein-coding	BSCL2, seipin lipid droplet biogenesis associated	5.09152
	RN7SK	snRNA	RNA, 7SK small nuclear	5.0313
	RPL41	protein-coding	ribosomal protein L41	5.02959
	LOC105369635	ncRNA	uncharacterized LOC105369635	4.96041
	IGFL1P1	pseudo	IGF like family member 1 pseudogene 1	4.79197
	RPS16P10	pseudo	ribosomal protein S16 pseudogene 10	4.7592
	LOC107984952	ncRNA	uncharacterized LOC107984952	4.73372
	NFKBID	protein-coding	NFKB inhibitor delta	4.72655
	OST4	protein-coding	oligosaccharyltransferase complex subunit 4, non-catalytic	4.61142
	HIST1H2AL	protein-coding	histone cluster 1 H2A family member l	4.55911
	ZC3H12C	protein-coding	zinc finger CCCH-type containing 12C	4.41826
	CDKN1A	protein-coding	cyclin dependent kinase inhibitor 1A	4.40681
	HDAC9	protein-coding	histone deacetylase 9	4.39737
	DAPP1	protein-coding	dual adaptor of phosphotyrosine and 3-phosphoinositides 1	4.38945
	MTCO2P12	pseudo	mitochondrially encoded cytochrome c oxidase II pseudogene 12	4.32952
	SOD2	protein-coding	superoxide dismutase 2	4.32663
	IRAK2	protein-coding	interleukin 1 receptor associated kinase 2	4.30446
	RPL37A	protein-coding	ribosomal protein L37a	4.29079
	IKBKE	protein-coding	inhibitor of nuclear factor kappa B kinase subunit epsilon	4.2874
	BBC3	protein-coding	BCL2 binding component 3	4.28126
	FOSL1	protein-coding	FOS like 1, AP-1 transcription factor subunit	4.12817
	LOC100131496	ncRNA	uncharacterized LOC100131496	4.12037
	KIAA1462	protein-coding	KIAA1462	4.09003
	NFKBIE	protein-coding	NFKB inhibitor epsilon	4.05074
	CCL15	protein-coding	C-C motif chemokine ligand 15	3.99958
	RPS21	protein-coding	ribosomal protein S21	3.99516
	COPS9	protein-coding	COP9 signalosome subunit 9	3.91863
	LOC101927789	protein-coding	putative ubiquitin-like protein FUBI-like protein ENSP00000310146	3.89939
	ATP5I	protein-coding	ATP synthase, H+ transporting, mitochondrial Fo complex subunit E	3.82368
	HIST1H2AG	protein-coding	histone cluster 1 H2A family member g	3.81913
	FUT2	protein-coding	fucosyltransferase 2	3.71918
	NINJ1	protein-coding	ninjurin 1	3.69607
	STAT5A	protein-coding	signal transducer and activator of transcription 5A	3.67142
	NDUFB7	protein-coding	NADH:ubiquinone oxidoreductase subunit B7	3.66346
	MTRNR2L3	protein-coding	MT-RNR2-like 3	3.65424
	DMBT1	protein-coding	deleted in malignant brain tumors 1	3.608
	HIST1H2AC	protein-coding	histone cluster 1 H2A family member c	3.48387
	MAP2K7	protein-coding	mitogen-activated protein kinase kinase 7	3.44797
	SIL1	protein-coding	SIL1 nucleotide exchange factor	3.4363
	SMIM22	protein-coding	small integral membrane protein 22	3.42573
	SH3BGRL3	protein-coding	SH3 domain binding glutamate rich protein like 3	3.40738
	ELOF1	protein-coding	elongation factor 1 homolog	3.40299
	CXCL10	protein-coding	C-X-C motif chemokine ligand 10	3.33255
	HIST2H2AB	protein-coding	histone cluster 2 H2A family member b	3.32674
	SPRR3	protein-coding	small proline rich protein 3	3.31704
	LIMS2	protein-coding	LIM zinc finger domain containing 2	3.31046
	CRABP2	protein-coding	cellular retinoic acid binding protein 2	3.28975
	S100A11	protein-coding	S100 calcium binding protein A11	3.28164
	ARL2	protein-coding	ADP ribosylation factor like GTPase 2	3.27281
	ROMO1	protein-coding	reactive oxygen species modulator 1	3.2449
	COX7C	protein-coding	cytochrome c oxidase subunit 7C	3.2341
	HIST1H1E	protein-coding	histone cluster 1 H1 family member e	3.22304
	RPL36	protein-coding	ribosomal protein L36	3.20778
	ITPKC	protein-coding	inositol-trisphosphate 3-kinase C	3.20728
	RPL31P4	pseudo	ribosomal protein L31 pseudogene 4	3.18814
	RPS29	protein-coding	ribosomal protein S29	3.17034
	MTRNR2L11	pseudo	MT-RNR2-like 11	3.1529
	UBL5	protein-coding	ubiquitin like 5	3.14581
	TMEM25	protein-coding	transmembrane protein 25	3.12559
	TMEM258	protein-coding	transmembrane protein 258	3.09247
	HIST1H2BF	protein-coding	histone cluster 1 H2B family member f	3.08868
	PTMS	protein-coding	parathymosin	3.0696
	WFDC2	protein-coding	WAP four-disulfide core domain 2	3.05049
	RPL38	protein-coding	ribosomal protein L38	3.02715
	RPS28	protein-coding	ribosomal protein S28	3.02607
	HIST1H1D	protein-coding	histone cluster 1 H1 family member d	3.01327
	RPL31	protein-coding	ribosomal protein L31	3.00477
	XDH	protein-coding	xanthine dehydrogenase	3.00331
	TNIP1	protein-coding	TNFAIP3 interacting protein 1	2.98395
	RPS16	protein-coding	ribosomal protein S16	2.95802
	C19orf33	protein-coding	chromosome 19 open reading frame 33	2.95704
	ATOX1	protein-coding	antioxidant 1 copper chaperone	2.93266
	ANAPC11	protein-coding	anaphase promoting complex subunit 11	2.90519
	TECR	protein-coding	trans-2,3-enoyl-CoA reductase	2.89598
	RPLP2	protein-coding	ribosomal protein lateral stalk subunit P2	2.89096
	SF3B4	protein-coding	splicing factor 3b subunit 4	2.85909
	RPLP1	protein-coding	ribosomal protein lateral stalk subunit P1	2.85435
	C12orf57	protein-coding	chromosome 12 open reading frame 57	2.85417
	RPL37	protein-coding	ribosomal protein L37	2.83472
	RPL35	protein-coding	ribosomal protein L35	2.8214
	LOC100420821	pseudo	eva-1 homolog C (C. elegans) pseudogene	2.82111
	RPL18A	protein-coding	ribosomal protein L18a	2.81209
	RPS19	protein-coding	ribosomal protein S19	2.8119
	CALCOCO1	protein-coding	calcium binding and coiled-coil domain 1	2.8104
	BARX2	protein-coding	BARX homeobox 2	2.79533
	ATP6V0D1	protein-coding	ATPase H+ transporting V0 subunit d1	2.78888
	S100P	protein-coding	S100 calcium binding protein P	2.78513
	IL15RA	protein-coding	interleukin 15 receptor subunit alpha	2.77797
	UQCR10	protein-coding	ubiquinol-cytochrome c reductase, complex III subunit X	2.76984
	COX17	protein-coding	COX17, cytochrome c oxidase copper chaperone	2.75879
	ATP5J2	protein-coding	ATP synthase, H+ transporting, mitochondrial Fo complex subunit F2	2.7526
	KRTCAP2	protein-coding	keratinocyte associated protein 2	2.75136
	SFN	protein-coding	stratifin	2.7513
	HSF1	protein-coding	heat shock transcription factor 1	2.71563
	RPL28	protein-coding	ribosomal protein L28	2.70718
	BLOC1S1	protein-coding	biogenesis of lysosomal organelles complex 1 subunit 1	2.69659
	RPS15A	protein-coding	ribosomal protein S15a	2.68964
	MFSD2A	protein-coding	major facilitator superfamily domain containing 2A	2.6892
	NAT14	protein-coding	N-acetyltransferase 14 (putative)	2.68534
	VASP	protein-coding	vasodilator-stimulated phosphoprotein	2.68179
	ABTB2	protein-coding	ankyrin repeat and BTB domain containing 2	2.68152
	GRINA	protein-coding	glutamate ionotropic receptor NMDA type subunit associated protein 1	2.67128
	IL4R	protein-coding	interleukin 4 receptor	2.65706
	LINC00342	ncRNA	long intergenic non-protein coding RNA 342	2.63168
	PGAP3	protein-coding	post-GPI attachment to proteins 3	2.62671
	POMT2	protein-coding	protein O-mannosyltransferase 2	2.62658
	IFNAR2	protein-coding	interferon alpha and beta receptor subunit 2	2.62541
	UXT	protein-coding	ubiquitously expressed prefoldin like chaperone	2.62398
	ISG20	protein-coding	interferon stimulated exonuclease gene 20	2.62032
	ZFYVE27	protein-coding	zinc finger FYVE-type containing 27	2.61361
	CCL28	protein-coding	C-C motif chemokine ligand 28	2.60263
	COX8A	protein-coding	cytochrome c oxidase subunit 8A	2.60227
	IFITM2	protein-coding	interferon induced transmembrane protein 2	2.60078
	JUND	protein-coding	JunD proto-oncogene, AP-1 transcription factor subunit	2.59792
	SGPP2	protein-coding	sphingosine-1-phosphate phosphatase 2	2.58166
	BCL9L	protein-coding	B-cell CLL/lymphoma 9-like	2.56306
	MRPS18A	protein-coding	mitochondrial ribosomal protein S18A	2.56217
	FAU	protein-coding	FAU, ubiquitin like and ribosomal protein S30 fusion	2.54712
	AEN	protein-coding	apoptosis enhancing nuclease	2.53455
	TRIP6	protein-coding	thyroid hormone receptor interactor 6	2.5266
	MYADM	protein-coding	myeloid associated differentiation marker	2.52238
	LAMC2	protein-coding	laminin subunit gamma 2	2.52045
	IRF1	protein-coding	interferon regulatory factor 1	2.51487
	TRIM29	protein-coding	tripartite motif containing 29	2.49872
	HMGA1	protein-coding	high mobility group AT-hook 1	2.49362
	TMEM189	protein-coding	transmembrane protein 189	2.49009
	RASSF10	protein-coding	Ras association domain family member 10	2.48962
	ATP6V1F	protein-coding	ATPase H+ transporting V1 subunit F	2.48132
	NDUFB2	protein-coding	NADH:ubiquinone oxidoreductase subunit B2	2.47203
	PPP1R9B	protein-coding	protein phosphatase 1 regulatory subunit 9B	2.4647
	LOC107986797	protein-coding	uncharacterized LOC107986797	2.46061
	PTPRH	protein-coding	protein tyrosine phosphatase, receptor type H	2.44981
	NAA60	protein-coding	N(alpha)-acetyltransferase 60, NatF catalytic subunit	2.43799
	ATP5E	protein-coding	ATP synthase, H+ transporting, mitochondrial F1 complex, epsilon subunit	2.42181
	CD68	protein-coding	CD68 molecule	2.40394
	TMEM120B	protein-coding	transmembrane protein 120B	2.4032
	KRT8	protein-coding	keratin 8	2.39783
	RNF187	protein-coding	ring finger protein 187	2.39149
	C19orf53	protein-coding	chromosome 19 open reading frame 53	2.38834
	RPL10	protein-coding	ribosomal protein L10	2.38717
	MTND2P28	pseudo	mitochondrially encoded NADH:ubiquinone oxidoreductase core subunit 2 pseudogene 28	2.38189
	EMD	protein-coding	emerin	2.37666
	EFHD2	protein-coding	EF-hand domain family member D2	2.37208
	FKBP2	protein-coding	FK506 binding protein 2	2.36966
	MTND4P12	pseudo	mitochondrially encoded NADH:ubiquinone oxidoreductase core subunit 4 pseudogene 12	2.35699
	RPL12	protein-coding	ribosomal protein L12	2.35234
	MTATP6P1	pseudo	mitochondrially encoded ATP synthase 6 pseudogene 1	2.34982
	F8A1	protein-coding	coagulation factor VIII-associated 1	2.34638
	CSTB	protein-coding	cystatin B	2.32416
	C14orf1	protein-coding	chromosome 14 open reading frame 1	2.30708
	COMMD6	protein-coding	COMM domain containing 6	2.28672
	RPL30	protein-coding	ribosomal protein L30	2.28586
	EHBP1L1	protein-coding	EH domain binding protein 1 like 1	2.27185
	GAPDHP1	pseudo	glyceraldehyde-3-phosphate dehydrogenase pseudogene 1	2.27129
	PLEKHG3	protein-coding	pleckstrin homology and RhoGEF domain containing G3	2.26762
	MAPK3	protein-coding	mitogen-activated protein kinase 3	2.25875
	VAMP2	protein-coding	vesicle associated membrane protein 2	2.25762
	NDUFB4	protein-coding	NADH:ubiquinone oxidoreductase subunit B4	2.24996
	ARPC4	protein-coding	actin related protein 2/3 complex subunit 4	2.24995
	UBA52	protein-coding	ubiquitin A-52 residue ribosomal protein fusion product 1	2.24977
	RPS12	protein-coding	ribosomal protein S12	2.24958
	RPS10	protein-coding	ribosomal protein S10	2.2481
	TMEM265	protein-coding	transmembrane protein 265	2.24503
	TLE3	protein-coding	transducin like enhancer of split 3	2.23228
	FAM102A	protein-coding	family with sequence similarity 102 member A	2.22463
	SLC6A14	protein-coding	solute carrier family 6 member 14	2.21977
	PLAUR	protein-coding	plasminogen activator, urokinase receptor	2.21798
	GALE	protein-coding	UDP-galactose-4-epimerase	2.19797
	NECTIN1	protein-coding	nectin cell adhesion molecule 1	2.19381
	LGALS2	protein-coding	galectin 2	2.17993
	COX7B	protein-coding	cytochrome c oxidase subunit 7B	2.17869
	ATF5	protein-coding	activating transcription factor 5	2.17345
	TNKS1BP1	protein-coding	tankyrase 1 binding protein 1	2.14032
	ECE1	protein-coding	endothelin converting enzyme 1	2.13328
	COX14	protein-coding	COX14, cytochrome c oxidase assembly factor	2.13211
	SERF2	protein-coding	small EDRK-rich factor 2	2.12322
	MNT	protein-coding	MAX network transcriptional repressor	2.12126
	TMEM9	protein-coding	transmembrane protein 9	2.12057
	BRD4	protein-coding	bromodomain containing 4	2.1116
	RTKN	protein-coding	rhotekin	2.11097
	RPL8	protein-coding	ribosomal protein L8	2.10999
	RHOC	protein-coding	ras homolog family member C	2.10099
	ERN1	protein-coding	endoplasmic reticulum to nucleus signaling 1	2.09197
	XRCC1	protein-coding	X-ray repair cross complementing 1	2.09113
	GSTP1	protein-coding	glutathione S-transferase pi 1	2.08657
	UQCRQ	protein-coding	ubiquinol-cytochrome c reductase complex III subunit VII	2.08079
	EPHA2	protein-coding	EPH receptor A2	2.07646
	CALM3	protein-coding	calmodulin 3	2.07634
	ATP5G1	protein-coding	ATP synthase, H+ transporting, mitochondrial Fo complex subunit C1 (subunit 9)	2.06938
	MEF2D	protein-coding	myocyte enhancer factor 2D	2.06737
	TNS1	protein-coding	tensin 1	2.05735
	RPL36A	protein-coding	ribosomal protein L36a	2.04668
	S100A13	protein-coding	S100 calcium binding protein A13	2.03806
	SEMA4B	protein-coding	semaphorin 4B	2.0205
	RELA	protein-coding	RELA proto-oncogene, NF-kB subunit	2.01355
	Invasion: Downregulated genes (75)
	PGM2	protein-coding	phosphoglucomutase 2	-2.00269
	NFXL1	protein-coding	nuclear transcription factor, X-box binding like 1	-2.0037
	CASP8AP2	protein-coding	caspase 8 associated protein 2	-2.00463
	SCOC	protein-coding	short coiled-coil protein	-2.00819
	AASDHPPT	protein-coding	aminoadipate-semialdehyde dehydrogenase-phosphopantetheinyl transferase	-2.01249
	FAM214A	protein-coding	family with sequence similarity 214 member A	-2.03116
	LEPROTL1	protein-coding	leptin receptor overlapping transcript-like 1	-2.03519
	KIAA0586	protein-coding	KIAA0586	-2.03702
	FANCL	protein-coding	Fanconi anemia complementation group L	-2.03867
	SESN1	protein-coding	sestrin 1	-2.03888
	ARID4A	protein-coding	AT-rich interaction domain 4A	-2.03906
	ATG5	protein-coding	autophagy related 5	-2.04203
	RSBN1L	protein-coding	round spermatid basic protein 1 like	-2.04222
	ALKBH8	protein-coding	alkB homolog 8, tRNA methyltransferase	-2.04256
	RTN4	protein-coding	reticulon 4	-2.04875
	GPN3	protein-coding	GPN-loop GTPase 3	-2.049
	FANCM	protein-coding	Fanconi anemia complementation group M	-2.05485
	PTGES3	protein-coding	prostaglandin E synthase 3	-2.05613
	TTC30A	protein-coding	tetratricopeptide repeat domain 30A	-2.05813
	HDAC2	protein-coding	histone deacetylase 2	-2.06202
	PCMTD2	protein-coding	protein-L-isoaspartate (D-aspartate) O-methyltransferase domain containing 2	-2.06361
	HCFC2	protein-coding	host cell factor C2	-2.06707
	LEPR	protein-coding	leptin receptor	-2.0678
	MTERF3	protein-coding	mitochondrial transcription termination factor 3	-2.06981
	USP1	protein-coding	ubiquitin specific peptidase 1	-2.07054
	FAM173B	protein-coding	family with sequence similarity 173 member B	-2.07372
	CEP162	protein-coding	centrosomal protein 162	-2.07922
	PIGK	protein-coding	phosphatidylinositol glycan anchor biosynthesis class K	-2.08378
	BTBD1	protein-coding	BTB domain containing 1	-2.08674
	GALK2	protein-coding	galactokinase 2	-2.09401
	VDAC3	protein-coding	voltage dependent anion channel 3	-2.0957
	ATP2C1	protein-coding	ATPase secretory pathway Ca2+ transporting 1	-2.10655
	PDIK1L	protein-coding	PDLIM1 interacting kinase 1 like	-2.1143
	CCNC	protein-coding	cyclin C	-2.12639
	MPP6	protein-coding	membrane palmitoylated protein 6	-2.14171
	NETO2	protein-coding	neuropilin and tolloid like 2	-2.14685
	DHX36	protein-coding	DEAH-box helicase 36	-2.1525
	ZWILCH	protein-coding	zwilch kinetochore protein	-2.15436
	KATNBL1	protein-coding	katanin regulatory subunit B1 like 1	-2.15669
	OMA1	protein-coding	OMA1 zinc metallopeptidase	-2.15763
	CCT8	protein-coding	chaperonin containing TCP1 subunit 8	-2.16662
	THAP9-AS1	ncRNA	THAP9 antisense RNA 1	-2.16892
	CTNNAL1	protein-coding	catenin alpha like 1	-2.17049
	BBS2	protein-coding	Bardet-Biedl syndrome 2	-2.17237
	CD24P4	pseudo	CD24 molecule pseudogene 4	-2.17577
	KIF20B	protein-coding	kinesin family member 20B	-2.17621
	SNX16	protein-coding	sorting nexin 16	-2.18748
	TVP23B	protein-coding	trans-golgi network vesicle protein 23 homolog B	-2.19119
	SHCBP1	protein-coding	SHC binding and spindle associated 1	-2.19614
	MFSD1	protein-coding	major facilitator superfamily domain containing 1	-2.23213
	UBA5	protein-coding	ubiquitin like modifier activating enzyme 5	-2.23247
	KIAA1107	protein-coding	KIAA1107	-2.25187
	SRP9	protein-coding	signal recognition particle 9	-2.26427
	CCP110	protein-coding	centriolar coiled-coil protein 110	-2.26828
	ZNF215	protein-coding	zinc finger protein 215	-2.29972
	POC5	protein-coding	POC5 centriolar protein	-2.30138
	SHQ1	protein-coding	SHQ1, H/ACA ribonucleoprotein assembly factor	-2.3127
	WRN	protein-coding	Werner syndrome RecQ like helicase	-2.34285
	PLRG1	protein-coding	pleiotropic regulator 1	-2.35794
	STXBP3	protein-coding	syntaxin binding protein 3	-2.38229
	NUF2	protein-coding	NUF2, NDC80 kinetochore complex component	-2.39468
	RCN2	protein-coding	reticulocalbin 2	-2.42762
	KBTBD3	protein-coding	kelch repeat and BTB domain containing 3	-2.44475
	SUCLA2	protein-coding	succinate-CoA ligase ADP-forming beta subunit	-2.46766
	DLEU7	protein-coding	deleted in lymphocytic leukemia, 7	-2.47282
	KIF18A	protein-coding	kinesin family member 18A	-2.48632
	BCCIP	protein-coding	BRCA2 and CDKN1A interacting protein	-2.48737
	CFH	protein-coding	complement factor H	-2.5355
	IFT81	protein-coding	intraflagellar transport 81	-2.54159
	LOC100287896	protein-coding	uncharacterized LOC100287896	-2.59667
	RAD54B	protein-coding	RAD54 homolog B (S. cerevisiae)	-3.52469
	MATN3	protein-coding	matrilin 3	-4.79304
	LOC105369827	ncRNA	uncharacterized LOC105369827	-8.65732
	OPRK1	protein-coding	opioid receptor kappa 1	-58.0223
	LOC107984730	pseudo	vesicle-associated membrane protein-associated protein A pseudogene	-571.173
	* Significant differences between the Control-infected and time-matched uninfected cultures were determined according to an FDR < 0.05 and a minimum logFC of 1 or -1 (corresponding to a 2-fold increase or decrease in expression, respectively). LogFC values were converted to fold change in this table. Red shading indicates upregulation in the infected culture, green shading downregulation in the i…

## Sheet: WT LSMMG-infect v Control-infec
No significant differences observed for WT LSMMG-infected vs WT Control-infected at this time point

## Sheet: hfq LSMMG-infected vs UN
	Invasion: ∆hfq LSMMG-infected versus uninfected host cells*
	Gene Short ID	Type	Description	Fold change (Infected/Uninfected)
	Invasion: Upregulated genes (207)
	IL17C	protein-coding	interleukin 17C	1455.95
	SPRR2D	protein-coding	small proline rich protein 2D	245.907
	IL36G	protein-coding	interleukin 36, gamma	236.727
	CCL20	protein-coding	C-C motif chemokine ligand 20	195.143
	TNIP3	protein-coding	TNFAIP3 interacting protein 3	183.447
	MIR3142HG	ncRNA	MIR3142 host gene	176.433
	PI3	protein-coding	peptidase inhibitor 3	160.516
	CYP7A1	protein-coding	cytochrome P450 family 7 subfamily A member 1	133.381
	IL20	protein-coding	interleukin 20	112.934
	SELE	protein-coding	selectin E	101.774
	CXCL2	protein-coding	C-X-C motif chemokine ligand 2	92.6079
	SPRR2A	protein-coding	small proline rich protein 2A	77.341
	LOC105375913	ncRNA	uncharacterized LOC105375913	74.8679
	CXCL3	protein-coding	C-X-C motif chemokine ligand 3	67.6546
	CXCL1	protein-coding	C-X-C motif chemokine ligand 1	66.8887
	SAA2	protein-coding	serum amyloid A2	57.8417
	CCL22	protein-coding	C-C motif chemokine ligand 22	55.6831
	IL7R	protein-coding	interleukin 7 receptor	54.8098
	KCCAT211			53.8482
	OLR1	protein-coding	oxidized low density lipoprotein receptor 1	50.4028
	TNFAIP6	protein-coding	TNF alpha induced protein 6	43.5235
	BCL2A1	protein-coding	BCL2 related protein A1	43.3555
	CXCL8	protein-coding	C-X-C motif chemokine ligand 8	42.4695
	SERPINB4	protein-coding	serpin family B member 4	42.4464
	ICAM1	protein-coding	intercellular adhesion molecule 1	41.258
	IL1A	protein-coding	interleukin 1 alpha	39.9615
	SPRR2E	protein-coding	small proline rich protein 2E	39.8435
	CSF3	protein-coding	colony stimulating factor 3	33.9228
	LOC105375914	ncRNA	uncharacterized LOC105375914	33.439
	LOC102724124	ncRNA	uncharacterized LOC102724124	32.3919
	PLAU	protein-coding	plasminogen activator, urokinase	31.4903
	TNFRSF9	protein-coding	TNF receptor superfamily member 9	30.0933
	CSF2	protein-coding	colony stimulating factor 2	28.0076
	CXCL6	protein-coding	C-X-C motif chemokine ligand 6	26.167
	LOC107985080	ncRNA	uncharacterized LOC107985080	25.9453
	LOC107986168	ncRNA	uncharacterized LOC107986168	24.7721
	SAMSN1	protein-coding	SAM domain, SH3 domain and nuclear localization signals 1	24.3059
	LOC105377468	ncRNA	uncharacterized LOC105377468	22.9801
	C3	protein-coding	complement C3	22.8079
	ACTBL2	protein-coding	actin, beta like 2	22.3963
	IL1B	protein-coding	interleukin 1 beta	21.4601
	TMEM171	protein-coding	transmembrane protein 171	21.0332
	STX11	protein-coding	syntaxin 11	20.7618
	SPRR1A	protein-coding	small proline rich protein 1A	19.6784
	CXCL5	protein-coding	C-X-C motif chemokine ligand 5	19.2545
	APOBEC3A	protein-coding	apolipoprotein B mRNA editing enzyme catalytic subunit 3A	18.5817
	CXCL10	protein-coding	C-X-C motif chemokine ligand 10	18.2163
	HDAC9	protein-coding	histone deacetylase 9	17.6947
	CX3CL1	protein-coding	C-X3-C motif chemokine ligand 1	17.555
	ANKRD33B	protein-coding	ankyrin repeat domain 33B	16.8301
	SLAMF8	protein-coding	SLAM family member 8	15.8901
	CD83	protein-coding	CD83 molecule	15.8022
	KCNN3	protein-coding	potassium calcium-activated channel subfamily N member 3	15.652
	SAA1	protein-coding	serum amyloid A1	15.5502
	SERPINA3	protein-coding	serpin family A member 3	15.5388
	LOC105378228	ncRNA	uncharacterized LOC105378228	15.2649
	MEFV	protein-coding	MEFV, pyrin innate immunity regulator	15.1761
	LINC00944	ncRNA	long intergenic non-protein coding RNA 944	13.8919
	RND1	protein-coding	Rho family GTPase 1	13.8321
	TNFAIP3	protein-coding	TNF alpha induced protein 3	12.2266
	IL32	protein-coding	interleukin 32	11.7589
	UNC13A	protein-coding	unc-13 homolog A	11.2124
	BIRC3	protein-coding	baculoviral IAP repeat containing 3	11.062
	NMNAT2	protein-coding	nicotinamide nucleotide adenylyltransferase 2	10.8999
	TNNT2	protein-coding	troponin T2, cardiac type	10.8532
	ZC3H12C	protein-coding	zinc finger CCCH-type containing 12C	10.7119
	SLC43A2	protein-coding	solute carrier family 43 member 2	10.4893
	LOC105376361	ncRNA	uncharacterized LOC105376361	9.34914
	LOC102723878	ncRNA	uncharacterized LOC102723878	9.06287
	C15orf48	protein-coding	chromosome 15 open reading frame 48	8.47518
	IL10RB-AS1	ncRNA	IL10RB antisense RNA 1 (head to head)	8.36933
	NAV3	protein-coding	neuron navigator 3	8.25547
	LOC102725231	ncRNA	uncharacterized LOC102725231	8.23101
	SOD2	protein-coding	superoxide dismutase 2	7.86216
	S100A3	protein-coding	S100 calcium binding protein A3	7.83952
	SDC4	protein-coding	syndecan 4	7.37331
	MMP25	protein-coding	matrix metallopeptidase 25	7.29554
	NFKB2	protein-coding	nuclear factor kappa B subunit 2	6.97025
	CSF1	protein-coding	colony stimulating factor 1	6.84281
	DMBT1	protein-coding	deleted in malignant brain tumors 1	6.50209
	IL4I1	protein-coding	interleukin 4 induced 1	6.25663
	PHLDB2	protein-coding	pleckstrin homology like domain family B member 2	6.05792
	C7orf31	protein-coding	chromosome 7 open reading frame 31	5.97725
	LOC107986847	ncRNA	uncharacterized LOC107986847	5.94088
	SPRR1B	protein-coding	small proline rich protein 1B	5.8544
	SEMA7A	protein-coding	semaphorin 7A (John Milton Hagen blood group)	5.79643
	SOCS3	protein-coding	suppressor of cytokine signaling 3	5.79028
	FLJ31104	ncRNA	uncharacterized LOC441072	5.77912
	LOC105376294	ncRNA	uncharacterized LOC105376294	5.46342
	KCND3	protein-coding	potassium voltage-gated channel subfamily D member 3	5.40561
	ZC3H12A	protein-coding	zinc finger CCCH-type containing 12A	5.3707
	CYP26B1	protein-coding	cytochrome P450 family 26 subfamily B member 1	5.27566
	NFKBIE	protein-coding	NFKB inhibitor epsilon	5.27289
	TNFAIP2	protein-coding	TNF alpha induced protein 2	5.23721
	ARHGAP31	protein-coding	Rho GTPase activating protein 31	5.18358
	FFAR2	protein-coding	free fatty acid receptor 2	5.17954
	RCAN1	protein-coding	regulator of calcineurin 1	5.03413
	DAPP1	protein-coding	dual adaptor of phosphotyrosine and 3-phosphoinositides 1	5.01768
	C6orf222	protein-coding	chromosome 6 open reading frame 222	4.86013
	LOC107986649	protein-coding	uncharacterized LOC107986649	4.84683
	RPL17P21	pseudo	ribosomal protein L17 pseudogene 21	4.8455
	LYPD3	protein-coding	LY6/PLAUR domain containing 3	4.75674
	KIAA1462	protein-coding	KIAA1462	4.70476
	IRAK2	protein-coding	interleukin 1 receptor associated kinase 2	4.44663
	LINC01137	ncRNA	long intergenic non-protein coding RNA 1137	4.4077
	ITGAM	protein-coding	integrin subunit alpha M	4.39185
	SLC6A14	protein-coding	solute carrier family 6 member 14	4.21758
	IFNAR2	protein-coding	interferon alpha and beta receptor subunit 2	4.10616
	DUSP5	protein-coding	dual specificity phosphatase 5	4.08972
	RELB	protein-coding	RELB proto-oncogene, NF-kB subunit	3.92865
	LOC107985306	ncRNA	uncharacterized LOC107985306	3.9268
	KCNQ4	protein-coding	potassium voltage-gated channel subfamily Q member 4	3.9013
	LOC107986408			3.61047
	CDKN1A	protein-coding	cyclin dependent kinase inhibitor 1A	3.57345
	TMEM217	protein-coding	transmembrane protein 217	3.55328
	LOC107986655	ncRNA	uncharacterized LOC107986655	3.54726
	LAMC2	protein-coding	laminin subunit gamma 2	3.54154
	KRT86	protein-coding	keratin 86	3.4075
	IKBKE	protein-coding	inhibitor of nuclear factor kappa B kinase subunit epsilon	3.35409
	SERPINE1	protein-coding	serpin family E member 1	3.35285
	SPRR3	protein-coding	small proline rich protein 3	3.24245
	MTND2P36	pseudo	mitochondrially encoded NADH:ubiquinone oxidoreductase core subunit 2 pseudogene 36	3.24225
	POU2F2	protein-coding	POU class 2 homeobox 2	3.1639
	NINJ1	protein-coding	ninjurin 1	3.16305
	FOSL1	protein-coding	FOS like 1, AP-1 transcription factor subunit	3.15624
	TNFRSF6B	protein-coding	TNF receptor superfamily member 6b	3.14566
	LOC107985277	ncRNA	uncharacterized LOC107985277	3.12158
	PRDM1	protein-coding	PR/SET domain 1	3.11865
	STAT5A	protein-coding	signal transducer and activator of transcription 5A	3.10862
	RNF144B	protein-coding	ring finger protein 144B	3.10603
	LDHAL6B	protein-coding	lactate dehydrogenase A like 6B	3.10297
	LIF	protein-coding	leukemia inhibitory factor	3.10267
	BCL3	protein-coding	B-cell CLL/lymphoma 3	3.08793
	SIX5	protein-coding	SIX homeobox 5	3.08641
	MAFF	protein-coding	MAF bZIP transcription factor F	3.05698
	GAPDHP49	pseudo	glyceraldehyde 3 phosphate dehydrogenase pseudogene 49	3.02682
	CEBPD	protein-coding	CCAAT/enhancer binding protein delta	3.00147
	GPR37L1	protein-coding	G protein-coupled receptor 37 like 1	2.9825
	ARL14	protein-coding	ADP ribosylation factor like GTPase 14	2.96172
	CLUHP3	pseudo	clustered mitochondria homolog pseudogene 3	2.92333
	LOC107986797	protein-coding	uncharacterized LOC107986797	2.91418
	LUCAT1	ncRNA	lung cancer associated transcript 1 (non-protein coding)	2.91242
	LOC105369372	ncRNA	uncharacterized LOC105369372	2.89547
	TNIP1	protein-coding	TNFAIP3 interacting protein 1	2.86418
	REL	protein-coding	REL proto-oncogene, NF-kB subunit	2.84922
	NANOGP2	pseudo	Nanog homeobox pseudogene 2	2.81371
	RHOV	protein-coding	ras homolog family member V	2.80139
	HRH1	protein-coding	histamine receptor H1	2.76184
	SMOX	protein-coding	spermine oxidase	2.76062
	CACNG8	protein-coding	calcium voltage-gated channel auxiliary subunit gamma 8	2.75476
	PTGES	protein-coding	prostaglandin E synthase	2.73
	TRIB2	protein-coding	tribbles pseudokinase 2	2.71995
	LOC107984667	ncRNA	uncharacterized LOC107984667	2.70487
	CLDN1	protein-coding	claudin 1	2.67707
	IRF1	protein-coding	interferon regulatory factor 1	2.66379
	KPNA7	protein-coding	karyopherin subunit alpha 7	2.65933
	LOC101928554	ncRNA	uncharacterized LOC101928554	2.64029
	MFSD2A	protein-coding	major facilitator superfamily domain containing 2A	2.63189
	BTG3	protein-coding	BTG anti-proliferation factor 3	2.5926
	MMP7	protein-coding	matrix metallopeptidase 7	2.57802
	LOC107984200	ncRNA	uncharacterized LOC107984200	2.55182
	NONOP2	pseudo	non-POU domain containing, octamer-binding pseudogene 2	2.54722
	CEACAM19	protein-coding	carcinoembryonic antigen related cell adhesion molecule 19	2.54332
	LOC107985428	protein-coding	uncharacterized LOC107985428	2.52504
	ABTB2	protein-coding	ankyrin repeat and BTB domain containing 2	2.51505
	EHD1	protein-coding	EH domain containing 1	2.51337
	TMEM132A	protein-coding	transmembrane protein 132A	2.49217
	KRT7	protein-coding	keratin 7	2.46508
	ADRB2	protein-coding	adrenoceptor beta 2	2.43889
	PLK2	protein-coding	polo like kinase 2	2.43824
	NFKBIA	protein-coding	NFKB inhibitor alpha	2.411
	LOC101927441	ncRNA	uncharacterized LOC101927441	2.40933
	NFKBIZ	protein-coding	NFKB inhibitor zeta	2.39435
	LAMA3	protein-coding	laminin subunit alpha 3	2.38568
	BBC3	protein-coding	BCL2 binding component 3	2.34574
	RELT	protein-coding	RELT tumor necrosis factor receptor	2.33958
	TIFA	protein-coding	TRAF interacting protein with forkhead associated domain	2.33491
	RDH10-AS1	ncRNA	RDH10 antisense RNA 1	2.31777
	VNN1	protein-coding	vanin 1	2.31592
	XDH	protein-coding	xanthine dehydrogenase	2.31454
	JAG1	protein-coding	jagged 1	2.29736
	IL15RA	protein-coding	interleukin 15 receptor subunit alpha	2.29101
	PLAUR	protein-coding	plasminogen activator, urokinase receptor	2.24634
	ITPKC	protein-coding	inositol-trisphosphate 3-kinase C	2.24234
	TNFRSF10B	protein-coding	TNF receptor superfamily member 10b	2.22732
	KDM6B	protein-coding	lysine demethylase 6B	2.22069
	HBEGF	protein-coding	heparin binding EGF like growth factor	2.21671
	LINC00342	ncRNA	long intergenic non-protein coding RNA 342	2.20199
	B3GNT5	protein-coding	UDP-GlcNAc:betaGal beta-1,3-N-acetylglucosaminyltransferase 5	2.20044
	IL18R1	protein-coding	interleukin 18 receptor 1	2.19112
	FHDC1	protein-coding	FH2 domain containing 1	2.18735
	FOSB	protein-coding	FosB proto-oncogene, AP-1 transcription factor subunit	2.14511
	GRHL3	protein-coding	grainyhead like transcription factor 3	2.13276
	NFKBID	protein-coding	NFKB inhibitor delta	2.13019
	NFKB1	protein-coding	nuclear factor kappa B subunit 1	2.12673
	SGPP2	protein-coding	sphingosine-1-phosphate phosphatase 2	2.1209
	LOC107986160	ncRNA	uncharacterized LOC107986160	2.08444
	DUSP6	protein-coding	dual specificity phosphatase 6	2.08351
	AMPD3	protein-coding	adenosine monophosphate deaminase 3	2.07931
	EREG	protein-coding	epiregulin	2.06987
	CXCL16	protein-coding	C-X-C motif chemokine ligand 16	2.06636
	TBC1D2B	protein-coding	TBC1 domain family member 2B	2.05534
	CFLAR	protein-coding	CASP8 and FADD like apoptosis regulator	2.03566
	EID3	protein-coding	EP300 interacting inhibitor of differentiation 3	2.01783
	RIPK2	protein-coding	receptor interacting serine/threonine kinase 2	2.01039
	ZNF697	protein-coding	zinc finger protein 697	2.00255
	ATF3	protein-coding	activating transcription factor 3	2.00052
	Invasion: Downregulated genes (8)
	RCN2	protein-coding	reticulocalbin 2	-2.03393
	LOC105370504	ncRNA	uncharacterized LOC105370504	-2.05369
	MTERF1	protein-coding	mitochondrial transcription termination factor 1	-2.10756
	LOC107986364	ncRNA	uncharacterized LOC107986364	-2.23543
	LOC105377548	ncRNA	uncharacterized LOC105377548	-2.31922
	FAM47E-STBD1	protein-coding	FAM47E-STBD1 readthrough	-3.11595
	SFR1P1	pseudo	SFR1 pseudogene 1	-6.48355
	LOC107985250	ncRNA	uncharacterized LOC107985250	-34.9329
	* Significant differences between the LSMMG-infected and time-matched uninfected cultures were determined according to an FDR < 0.05 and a minimum logFC of 1 or -1 (corresponding to a 2-fold increase or decrease in expression, respectively). LogFC values were converted to fold change in this table. Red shading indicates upregulation in the infected culture, blue shading downregulation in the infe…

## Sheet: hfq Control-infected vs UN
	Invasion: ∆hfq Control-infected versus uninfected host cells*
	Gene Short ID	Type	Description	Fold change (Infected/Uninfected)
	Invasion: Upregulated genes (207)
	IL17C	protein-coding	interleukin 17C	1419.96
	CCL20	protein-coding	C-C motif chemokine ligand 20	256.815
	SPRR2D	protein-coding	small proline rich protein 2D	221.997
	IL36G	protein-coding	interleukin 36, gamma	199.986
	MIR3142HG	ncRNA	MIR3142 host gene	188.393
	CYP7A1	protein-coding	cytochrome P450 family 7 subfamily A member 1	169.881
	TNIP3	protein-coding	TNFAIP3 interacting protein 3	138.453
	PI3	protein-coding	peptidase inhibitor 3	120.693
	CXCL2	protein-coding	C-X-C motif chemokine ligand 2	110.499
	CXCL1	protein-coding	C-X-C motif chemokine ligand 1	76.5222
	CXCL3	protein-coding	C-X-C motif chemokine ligand 3	75.6576
	SELE	protein-coding	selectin E	66.926
	LOC105375913	ncRNA	uncharacterized LOC105375913	65.8321
	IL20	protein-coding	interleukin 20	61.6356
	SAA2	protein-coding	serum amyloid A2	53.5293
	IL7R	protein-coding	interleukin 7 receptor	50.0545
	CXCL8	protein-coding	C-X-C motif chemokine ligand 8	47.1565
	CCL22	protein-coding	C-C motif chemokine ligand 22	44.3302
	KCCAT211			40.6471
	SPRR2A	protein-coding	small proline rich protein 2A	40.4047
	PLAU	protein-coding	plasminogen activator, urokinase	37.4664
	TNFAIP6	protein-coding	TNF alpha induced protein 6	37.1481
	PTX3	protein-coding	pentraxin 3	35.0883
	ICAM1	protein-coding	intercellular adhesion molecule 1	34.8362
	IL1A	protein-coding	interleukin 1 alpha	30.342
	CSF2	protein-coding	colony stimulating factor 2	29.6374
	LOC105375914	ncRNA	uncharacterized LOC105375914	29.219
	CXCL5	protein-coding	C-X-C motif chemokine ligand 5	28.5222
	OLR1	protein-coding	oxidized low density lipoprotein receptor 1	27.4079
	CXCL6	protein-coding	C-X-C motif chemokine ligand 6	26.3683
	BCL2A1	protein-coding	BCL2 related protein A1	24.447
	LOC107985080	ncRNA	uncharacterized LOC107985080	24.19
	FBLN5	protein-coding	fibulin 5	23.3701
	LOC102724124	ncRNA	uncharacterized LOC102724124	22.0937
	C3	protein-coding	complement C3	21.4207
	ADORA2A-AS1	ncRNA	ADORA2A antisense RNA 1	20.8173
	IL1B	protein-coding	interleukin 1 beta	20.6708
	LOC105377468	ncRNA	uncharacterized LOC105377468	20.3053
	SERPINB4	protein-coding	serpin family B member 4	20.0897
	SAA1	protein-coding	serum amyloid A1	16.9256
	STX11	protein-coding	syntaxin 11	16.8714
	LOC105375749	ncRNA	uncharacterized LOC105375749	16.0467
	CX3CL1	protein-coding	C-X3-C motif chemokine ligand 1	15.8633
	CSF3	protein-coding	colony stimulating factor 3	15.7787
	SPRR1A	protein-coding	small proline rich protein 1A	15.4521
	CD83	protein-coding	CD83 molecule	15.0537
	LOC105378228	ncRNA	uncharacterized LOC105378228	14.9755
	CXCL10	protein-coding	C-X-C motif chemokine ligand 10	14.2535
	HDAC9	protein-coding	histone deacetylase 9	13.9419
	APOBEC3A	protein-coding	apolipoprotein B mRNA editing enzyme catalytic subunit 3A	13.5629
	LOC102725231	ncRNA	uncharacterized LOC102725231	12.56
	ANKRD33B	protein-coding	ankyrin repeat domain 33B	12.4872
	LOC105371592	ncRNA	uncharacterized LOC105371592	12.1832
	SERPINA3	protein-coding	serpin family A member 3	12.1357
	TMEM171	protein-coding	transmembrane protein 171	11.9453
	TNFAIP3	protein-coding	TNF alpha induced protein 3	11.5183
	LOC100419901	pseudo	casein kinase 1 alpha 1 pseudogene	11.2261
	BIRC3	protein-coding	baculoviral IAP repeat containing 3	10.7712
	UNC13A	protein-coding	unc-13 homolog A	10.3089
	SAMSN1	protein-coding	SAM domain, SH3 domain and nuclear localization signals 1	9.99508
	ZC3H12C	protein-coding	zinc finger CCCH-type containing 12C	9.86502
	IL32	protein-coding	interleukin 32	9.81681
	RBPJL	protein-coding	recombination signal binding protein for immunoglobulin kappa J region like	9.74916
	NMNAT2	protein-coding	nicotinamide nucleotide adenylyltransferase 2	9.33192
	RND1	protein-coding	Rho family GTPase 1	8.94636
	C15orf48	protein-coding	chromosome 15 open reading frame 48	8.90289
	NAV3	protein-coding	neuron navigator 3	8.71723
	MEFV	protein-coding	MEFV, pyrin innate immunity regulator	8.67124
	GJC3	protein-coding	gap junction protein gamma 3	8.49919
	TNNT2	protein-coding	troponin T2, cardiac type	8.47286
	SLC43A2	protein-coding	solute carrier family 43 member 2	8.44147
	S100A3	protein-coding	S100 calcium binding protein A3	7.31492
	IL10RB-AS1	ncRNA	IL10RB antisense RNA 1 (head to head)	7.26413
	CYP26B1	protein-coding	cytochrome P450 family 26 subfamily B member 1	7.12272
	SOD2	protein-coding	superoxide dismutase 2	6.96939
	SDC4	protein-coding	syndecan 4	6.59471
	LINC00943	ncRNA	long intergenic non-protein coding RNA 943	6.31972
	SOCS3	protein-coding	suppressor of cytokine signaling 3	6.23217
	IL4I1	protein-coding	interleukin 4 induced 1	6.21985
	RPL17P26	pseudo	ribosomal protein L17 pseudogene 26	6.09426
	SEMA7A	protein-coding	semaphorin 7A (John Milton Hagen blood group)	6.08663
	LOC107984192	ncRNA	uncharacterized LOC107984192	5.76815
	CSF1	protein-coding	colony stimulating factor 1	5.7319
	NFKB2	protein-coding	nuclear factor kappa B subunit 2	5.65088
	ZC3H12A	protein-coding	zinc finger CCCH-type containing 12A	5.61174
	SERPINB2	protein-coding	serpin family B member 2	5.32107
	SNCAIP	protein-coding	synuclein alpha interacting protein	5.19701
	RCAN1	protein-coding	regulator of calcineurin 1	5.13099
	TNFAIP2	protein-coding	TNF alpha induced protein 2	5.11098
	FLJ31104	ncRNA	uncharacterized LOC441072	5.0221
	DMBT1	protein-coding	deleted in malignant brain tumors 1	5.01388
	SPRR1B	protein-coding	small proline rich protein 1B	4.93224
	C6orf222	protein-coding	chromosome 6 open reading frame 222	4.91969
	KIT	protein-coding	KIT proto-oncogene receptor tyrosine kinase	4.90481
	NFKBIE	protein-coding	NFKB inhibitor epsilon	4.80246
	PHLDB2	protein-coding	pleckstrin homology like domain family B member 2	4.79704
	ARHGAP31	protein-coding	Rho GTPase activating protein 31	4.79063
	LYPD3	protein-coding	LY6/PLAUR domain containing 3	4.73976
	DAPP1	protein-coding	dual adaptor of phosphotyrosine and 3-phosphoinositides 1	4.55486
	SLC6A14	protein-coding	solute carrier family 6 member 14	4.44227
	GZMB	protein-coding	granzyme B	4.40189
	KIAA1462	protein-coding	KIAA1462	4.38119
	LOC101929045	ncRNA	uncharacterized LOC101929045	4.20623
	DUSP5	protein-coding	dual specificity phosphatase 5	4.19261
	LOC105376294	ncRNA	uncharacterized LOC105376294	4.16222
	IRAK2	protein-coding	interleukin 1 receptor associated kinase 2	4.0441
	RELB	protein-coding	RELB proto-oncogene, NF-kB subunit	4.04009
	LOC107986655	ncRNA	uncharacterized LOC107986655	3.98098
	LOC107986649	protein-coding	uncharacterized LOC107986649	3.87971
	IFNAR2	protein-coding	interferon alpha and beta receptor subunit 2	3.8597
	LOC107986847	ncRNA	uncharacterized LOC107986847	3.80942
	FFAR2	protein-coding	free fatty acid receptor 2	3.66274
	KCND3	protein-coding	potassium voltage-gated channel subfamily D member 3	3.61374
	DUSP8	protein-coding	dual specificity phosphatase 8	3.40404
	MAFF	protein-coding	MAF bZIP transcription factor F	3.35436
	STAT5A	protein-coding	signal transducer and activator of transcription 5A	3.35253
	LOC107986085			3.35142
	GAPDHP49	pseudo	glyceraldehyde 3 phosphate dehydrogenase pseudogene 49	3.32765
	CDKN1A	protein-coding	cyclin dependent kinase inhibitor 1A	3.31738
	LOC102724784	ncRNA	uncharacterized LOC102724784	3.31164
	LOC646626	ncRNA	uncharacterized LOC646626	3.30059
	GPR37L1	protein-coding	G protein-coupled receptor 37 like 1	3.26972
	ITGAM	protein-coding	integrin subunit alpha M	3.23762
	LOC101928554	ncRNA	uncharacterized LOC101928554	3.22676
	RNF144B	protein-coding	ring finger protein 144B	3.19514
	FOSL1	protein-coding	FOS like 1, AP-1 transcription factor subunit	3.18159
	BCL3	protein-coding	B-cell CLL/lymphoma 3	3.17578
	IL18R1	protein-coding	interleukin 18 receptor 1	3.17145
	TNFRSF6B	protein-coding	TNF receptor superfamily member 6b	3.16399
	LIF	protein-coding	leukemia inhibitory factor	3.15955
	TMEM217	protein-coding	transmembrane protein 217	3.15737
	SIX5	protein-coding	SIX homeobox 5	3.14809
	CEBPD	protein-coding	CCAAT/enhancer binding protein delta	3.13859
	LINC01137	ncRNA	long intergenic non-protein coding RNA 1137	3.08328
	NINJ1	protein-coding	ninjurin 1	3.06164
	KCNQ4	protein-coding	potassium voltage-gated channel subfamily Q member 4	3.0554
	LOC107986408			3.01908
	LAMC2	protein-coding	laminin subunit gamma 2	2.9858
	SPRR3	protein-coding	small proline rich protein 3	2.90372
	IKBKE	protein-coding	inhibitor of nuclear factor kappa B kinase subunit epsilon	2.89398
	ARL14	protein-coding	ADP ribosylation factor like GTPase 14	2.88346
	PRDM1	protein-coding	PR/SET domain 1	2.82922
	TNIP1	protein-coding	TNFAIP3 interacting protein 1	2.76597
	BBC3	protein-coding	BCL2 binding component 3	2.7647
	LOC107986797	protein-coding	uncharacterized LOC107986797	2.76252
	TIFA	protein-coding	TRAF interacting protein with forkhead associated domain	2.7425
	NOV	protein-coding	nephroblastoma overexpressed	2.72655
	RHOV	protein-coding	ras homolog family member V	2.72559
	POU2F2	protein-coding	POU class 2 homeobox 2	2.72177
	REL	protein-coding	REL proto-oncogene, NF-kB subunit	2.72139
	SERPINE1	protein-coding	serpin family E member 1	2.71141
	PTGES	protein-coding	prostaglandin E synthase	2.64786
	IRF1	protein-coding	interferon regulatory factor 1	2.61665
	CLDN1	protein-coding	claudin 1	2.54814
	NFKBIZ	protein-coding	NFKB inhibitor zeta	2.51972
	LUCAT1	ncRNA	lung cancer associated transcript 1 (non-protein coding)	2.51795
	LOC105369372	ncRNA	uncharacterized LOC105369372	2.51277
	CACNG8	protein-coding	calcium voltage-gated channel auxiliary subunit gamma 8	2.49372
	RPS12P3	pseudo	ribosomal protein S12 pseudogene 3	2.44339
	NFKBIA	protein-coding	NFKB inhibitor alpha	2.44263
	BTG3	protein-coding	BTG anti-proliferation factor 3	2.42361
	SMOX	protein-coding	spermine oxidase	2.39422
	EREG	protein-coding	epiregulin	2.37485
	PLK2	protein-coding	polo like kinase 2	2.36448
	ADRB2	protein-coding	adrenoceptor beta 2	2.35359
	RDH10-AS1	ncRNA	RDH10 antisense RNA 1	2.34967
	KRT7	protein-coding	keratin 7	2.34838
	NFKB1	protein-coding	nuclear factor kappa B subunit 1	2.34046
	TRIB2	protein-coding	tribbles pseudokinase 2	2.33753
	FOSB	protein-coding	FosB proto-oncogene, AP-1 transcription factor subunit	2.3349
	FHDC1	protein-coding	FH2 domain containing 1	2.32896
	LOC107984200	ncRNA	uncharacterized LOC107984200	2.3262
	ABTB2	protein-coding	ankyrin repeat and BTB domain containing 2	2.32191
	KDM6B	protein-coding	lysine demethylase 6B	2.32105
	IFNGR1	protein-coding	interferon gamma receptor 1	2.31239
	CEACAM19	protein-coding	carcinoembryonic antigen related cell adhesion molecule 19	2.30913
	TMEM132A	protein-coding	transmembrane protein 132A	2.30754
	IER5	protein-coding	immediate early response 5	2.28748
	DUSP6	protein-coding	dual specificity phosphatase 6	2.26436
	RELT	protein-coding	RELT tumor necrosis factor receptor	2.2627
	EHD1	protein-coding	EH domain containing 1	2.24646
	HRH1	protein-coding	histamine receptor H1	2.24437
	CLUHP3	pseudo	clustered mitochondria homolog pseudogene 3	2.21322
	JAG1	protein-coding	jagged 1	2.20825
	EID3	protein-coding	EP300 interacting inhibitor of differentiation 3	2.20701
	B3GNT5	protein-coding	UDP-GlcNAc:betaGal beta-1,3-N-acetylglucosaminyltransferase 5	2.20051
	MFSD2A	protein-coding	major facilitator superfamily domain containing 2A	2.19191
	LOC107985277	ncRNA	uncharacterized LOC107985277	2.18872
	LAMA3	protein-coding	laminin subunit alpha 3	2.18326
	VDR	protein-coding	vitamin D (1,25- dihydroxyvitamin D3) receptor	2.13888
	KPNA7	protein-coding	karyopherin subunit alpha 7	2.12846
	MMP7	protein-coding	matrix metallopeptidase 7	2.09838
	LOC101928487	ncRNA	uncharacterized LOC101928487	2.09155
	VNN1	protein-coding	vanin 1	2.07385
	EGFR-AS1	ncRNA	EGFR antisense RNA 1	2.07298
	RLIMP1	pseudo	ring finger protein, LIM domain interacting pseudogene 1	2.06218
	ATF3	protein-coding	activating transcription factor 3	2.05439
	XDH	protein-coding	xanthine dehydrogenase	2.05067
	F3	protein-coding	coagulation factor III, tissue factor	2.04799
	NAMPT	protein-coding	nicotinamide phosphoribosyltransferase	2.03383
	TNFRSF10B	protein-coding	TNF receptor superfamily member 10b	2.03235
	MAP3K8	protein-coding	mitogen-activated protein kinase kinase kinase 8	2.02548
	ITPKC	protein-coding	inositol-trisphosphate 3-kinase C	2.02138
	NFKBID	protein-coding	NFKB inhibitor delta	2.0199
	LOC101927441	ncRNA	uncharacterized LOC101927441	2.01906
	PTGS2	protein-coding	prostaglandin-endoperoxide synthase 2	2.01726
	GCH1	protein-coding	GTP cyclohydrolase 1	2.01643
	Invasion: Downregulated genes (8)
	LOC105370504	ncRNA	uncharacterized LOC105370504	-2.01624
	BZRAP1-AS1			-2.98009
	LOC107987108	ncRNA	uncharacterized LOC107987108	-10.1446
	LOC105373283	ncRNA	uncharacterized LOC105373283	-12.1453
	LOC105372092	ncRNA	uncharacterized LOC105372092	-21.1432
	LOC100533845	pseudo	UDP glucuronosyltransferase family 2 member A3 pseudogene	-28.5099
	PCDHGA1	protein-coding	protocadherin gamma subfamily A, 1	-42.2615
	PAK6	protein-coding	p21 (RAC1) activated kinase 6	-72.1552
	* Significant differences between the Control-infected and time-matched uninfected cultures were determined according to an FDR < 0.05 and a minimum logFC of 1 or -1 (corresponding to a 2-fold increase or decrease in expression, respectively). LogFC values were converted to fold change in this table. Red shading indicates upregulation in the infected culture, blue shading downregulation in the in…

## Sheet: hfq LSMMG-infect v Control-inf
No significant differences observed for hfq LSMMG-infected vs hfq Control-infected at this time point
