# Supplementary material for: Spaceflight Analogue Culture Enhances the Host-Pathogen Interaction Between Salmonella and a 3-D Biomimetic Intestinal Co-Culture Model
Source: Front Cell Infect Microbiol. 2022 May 31;12:705647. doi: 10.3389/fcimb.2022.705647 (PMC9195300; doi:10.3389/fcimb.2022.705647)
Supplement: Supplementary file 4 [file DataSheet_4.xlsx]

## Sheet: WT LSMMG-infected vs uninfected
	Survival: WT LSMMG-infected versus uninfected host cells*
	Gene ID	Type	Description	Fold change (Infected/Uninfected)
	Survival: Upregulated genes (623)
	IPO11-LRRC70	ncRNA	IPO11-LRRC70 readthrough	473.272
	CCL20	protein-coding	C-C motif chemokine ligand 20	462.821
	FGG	protein-coding	fibrinogen gamma chain	412.057
	CXCL2	protein-coding	C-X-C motif chemokine ligand 2	360.412
	SERPINB4	protein-coding	serpin family B member 4	327.267
	CXCL5	protein-coding	C-X-C motif chemokine ligand 5	302.067
	PI3	protein-coding	peptidase inhibitor 3	238.212
	SAA2	protein-coding	serum amyloid A2	199.815
	MMP1	protein-coding	matrix metallopeptidase 1	148.579
	FGB	protein-coding	fibrinogen beta chain	134.444
	CXCL3	protein-coding	C-X-C motif chemokine ligand 3	114.565
	MIR3142HG	ncRNA	MIR3142 host gene	113.422
	CXCL1	protein-coding	C-X-C motif chemokine ligand 1	102.805
	LOC105377468	ncRNA	uncharacterized LOC105377468	84.3572
	CXCL8	protein-coding	C-X-C motif chemokine ligand 8	70.4509
	CMAHP	pseudo	cytidine monophospho-N-acetylneuraminic acid hydroxylase, pseudogene	66.891
	SPP1	protein-coding	secreted phosphoprotein 1	65.786
	LOC102724908	ncRNA	uncharacterized LOC102724908	65.0262
	DPRXP3	pseudo	divergent-paired related homeobox pseudogene 3	64.8688
	LINC01424	ncRNA	long intergenic non-protein coding RNA 1424	63.5489
	EFHB	protein-coding	EF-hand domain family member B	63.3312
	LOC105375913	ncRNA	uncharacterized LOC105375913	57.9454
	HDAC9	protein-coding	histone deacetylase 9	57.6054
	P2RX5-TAX1BP3	ncRNA	P2RX5-TAX1BP3 readthrough (NMD candidate)	53.7261
	TMEM252	protein-coding	transmembrane protein 252	53.4072
	LOC102723313	ncRNA	uncharacterized LOC102723313	51.5936
	WHRN	protein-coding	whirlin	47.2607
	SERPINB3	protein-coding	serpin family B member 3	47.1483
	NRP2	protein-coding	neuropilin 2	43.1111
	CXCL6	protein-coding	C-X-C motif chemokine ligand 6	41.8925
	FBN2	protein-coding	fibrillin 2	39.1901
	LOC105373581	ncRNA	uncharacterized LOC105373581	36.5164
	LOC100419700	pseudo	melanoma inhibitory activity 2 pseudogene	34.1973
	SNORD79	snoRNA	small nucleolar RNA, C/D box 79	33.9342
	LINC01393	ncRNA	long intergenic non-protein coding RNA 1393	33.654
	C11orf91	protein-coding	chromosome 11 open reading frame 91	33.1961
	ECEL1P2	pseudo	endothelin converting enzyme like 1 pseudogene 2	32.8214
	RN7SL8P	pseudo	RNA, 7SL, cytoplasmic 8, pseudogene	32.3385
	LOC107987401	ncRNA	uncharacterized LOC107987401	31.4163
	SLC26A4	protein-coding	solute carrier family 26 member 4	26.5717
	LOC107985784	ncRNA	uncharacterized LOC107985784	21.4111
	IL1B	protein-coding	interleukin 1 beta	20.7076
	LOC100419715	pseudo	zinc finger protein 626 pseudogene	19.1768
	SPRR1A	protein-coding	small proline rich protein 1A	17.8837
	RPL12P29	pseudo	ribosomal protein L12 pseudogene 29	13.9393
	C3	protein-coding	complement C3	13.1362
	MUC15	protein-coding	mucin 15, cell surface associated	12.6979
	MTND1P9	pseudo	mitochondrially encoded NADH:ubiquinone oxidoreductase core subunit 1 pseudogene 9	12.3708
	DMBT1	protein-coding	deleted in malignant brain tumors 1	12.3284
	LOC105378845	ncRNA	uncharacterized LOC105378845	11.5028
	CXCL10	protein-coding	C-X-C motif chemokine ligand 10	10.3121
	LOC105372835	ncRNA	uncharacterized LOC105372835	8.60103
	SNHG20	ncRNA	small nucleolar RNA host gene 20	7.01582
	KDELC1	protein-coding	KDEL motif containing 1	5.85197
	GJA1	protein-coding	gap junction protein alpha 1	5.67382
	MIG7	unknown	mig-7	5.49034
	CTSL	protein-coding	cathepsin L	4.93633
	BCCIP	protein-coding	BRCA2 and CDKN1A interacting protein	4.81162
	DHRS9	protein-coding	dehydrogenase/reductase 9	4.77883
	TTI2	protein-coding	TELO2 interacting protein 2	4.72309
	IL1R1	protein-coding	interleukin 1 receptor type 1	4.49693
	STEAP1	protein-coding	STEAP family member 1	4.42879
	ZC3H12C	protein-coding	zinc finger CCCH-type containing 12C	4.25937
	CXCL11	protein-coding	C-X-C motif chemokine ligand 11	4.23228
	LOC645773	pseudo	tubulin alpha 4a pseudogene	4.04526
	BIRC3	protein-coding	baculoviral IAP repeat containing 3	4.03202
	NAMPTP1	pseudo	nicotinamide phosphoribosyltransferase pseudogene 1	4.01825
	CETN3	protein-coding	centrin 3	3.93021
	MIR17HG	ncRNA	miR-17-92a-1 cluster host gene	3.92603
	COMMD8	protein-coding	COMM domain containing 8	3.91549
	SNHG10	ncRNA	small nucleolar RNA host gene 10	3.88824
	ODC1	protein-coding	ornithine decarboxylase 1	3.85967
	EIF2B3	protein-coding	eukaryotic translation initiation factor 2B subunit gamma	3.83119
	NAMPT	protein-coding	nicotinamide phosphoribosyltransferase	3.75124
	CD274	protein-coding	CD274 molecule	3.73085
	PTGS2	protein-coding	prostaglandin-endoperoxide synthase 2	3.72537
	RCN2	protein-coding	reticulocalbin 2	3.71814
	ARL14	protein-coding	ADP ribosylation factor like GTPase 14	3.69298
	PWP1	protein-coding	PWP1 homolog, endonuclein	3.6641
	SGPP1	protein-coding	sphingosine-1-phosphate phosphatase 1	3.6631
	CYCS	protein-coding	cytochrome c, somatic	3.62317
	TNFRSF10A	protein-coding	TNF receptor superfamily member 10a	3.61702
	TIPIN	protein-coding	TIMELESS interacting protein	3.60595
	IFNGR1	protein-coding	interferon gamma receptor 1	3.49663
	TRIAP1	protein-coding	TP53 regulated inhibitor of apoptosis 1	3.49335
	SACS	protein-coding	sacsin molecular chaperone	3.43509
	DSCC1	protein-coding	DNA replication and sister chromatid cohesion 1	3.43443
	CHPT1	protein-coding	choline phosphotransferase 1	3.42894
	FSIP1	protein-coding	fibrous sheath interacting protein 1	3.41979
	MMP7	protein-coding	matrix metallopeptidase 7	3.39367
	PET117	protein-coding	PET117 homolog	3.37934
	NME7	protein-coding	NME/NM23 family member 7	3.35447
	NOP16	protein-coding	NOP16 nucleolar protein	3.34836
	RARRES1	protein-coding	retinoic acid receptor responder 1	3.33577
	GLMN	protein-coding	glomulin, FKBP associated protein	3.32401
	LTV1	protein-coding	LTV1 ribosome biogenesis factor	3.32117
	RNF139	protein-coding	ring finger protein 139	3.23521
	DDX10	protein-coding	DEAD-box helicase 10	3.18375
	LOC100462988	pseudo	heat shock protein family D (Hsp60) member 1 pseudogene	3.18116
	NOL7	protein-coding	nucleolar protein 7	3.1564
	IDH3A	protein-coding	isocitrate dehydrogenase 3 (NAD(+)) alpha	3.14364
	SHCBP1	protein-coding	SHC binding and spindle associated 1	3.14097
	UTP18	protein-coding	UTP18, small subunit processome component	3.12882
	TNFAIP3	protein-coding	TNF alpha induced protein 3	3.11652
	ESF1	protein-coding	ESF1 nucleolar pre-rRNA processing protein homolog	3.09896
	DHX36	protein-coding	DEAH-box helicase 36	3.09878
	TGFB3	protein-coding	transforming growth factor beta 3	3.08243
	SARNP	protein-coding	SAP domain containing ribonucleoprotein	3.0768
	NOC3L	protein-coding	NOC3 like DNA replication regulator	3.06794
	RCAN1	protein-coding	regulator of calcineurin 1	3.04867
	NCL	protein-coding	nucleolin	3.04483
	DKC1	protein-coding	dyskerin pseudouridine synthase 1	3.02258
	MPHOSPH10	protein-coding	M-phase phosphoprotein 10	3.02136
	DENR	protein-coding	density regulated re-initiation and release factor	3.01551
	ITGA1	protein-coding	integrin subunit alpha 1	3.01426
	ZMPSTE24	protein-coding	zinc metallopeptidase STE24	3.00956
	STXBP3	protein-coding	syntaxin binding protein 3	3.00485
	MZT1	protein-coding	mitotic spindle organizing protein 1	3.00303
	TAF4B	protein-coding	TATA-box binding protein associated factor 4b	3.00182
	FAM98A	protein-coding	family with sequence similarity 98 member A	2.99102
	RIOK1	protein-coding	RIO kinase 1	2.985
	GK	protein-coding	glycerol kinase	2.97565
	CTNNAL1	protein-coding	catenin alpha like 1	2.96611
	LOC102724200	protein-coding	trafficking protein particle complex subunit 10-like	2.94462
	PPP3R1	protein-coding	protein phosphatase 3 regulatory subunit B, alpha	2.93551
	CUTC	protein-coding	cutC copper transporter	2.92231
	NIP7	protein-coding	NIP7, nucleolar pre-rRNA processing protein	2.89764
	COA7	protein-coding	cytochrome c oxidase assembly factor 7 (putative)	2.88936
	EIF2S1	protein-coding	eukaryotic translation initiation factor 2 subunit alpha	2.88878
	ITGB1P1	pseudo	integrin subunit beta 1 pseudogene 1	2.88468
	C9orf40	protein-coding	chromosome 9 open reading frame 40	2.87348
	CCT8	protein-coding	chaperonin containing TCP1 subunit 8	2.87082
	GTF2B	protein-coding	general transcription factor IIB	2.8603
	TUBB1	protein-coding	tubulin beta 1 class VI	2.85785
	SUCLA2	protein-coding	succinate-CoA ligase ADP-forming beta subunit	2.85693
	TAF1A	protein-coding	TATA-box binding protein associated factor, RNA polymerase I subunit A	2.85554
	KATNBL1	protein-coding	katanin regulatory subunit B1 like 1	2.85414
	RCHY1	protein-coding	ring finger and CHY zinc finger domain containing 1	2.85357
	NETO2	protein-coding	neuropilin and tolloid like 2	2.85001
	CTBS	protein-coding	chitobiase	2.84508
	DNTTIP2	protein-coding	deoxynucleotidyltransferase terminal interacting protein 2	2.84224
	CEBPZ	protein-coding	CCAAT/enhancer binding protein zeta	2.82553
	DHRS7	protein-coding	dehydrogenase/reductase 7	2.82136
	PSMC6	protein-coding	proteasome 26S subunit, ATPase 6	2.81872
	MFSD1	protein-coding	major facilitator superfamily domain containing 1	2.7953
	RBM7	protein-coding	RNA binding motif protein 7	2.77065
	EIF5B	protein-coding	eukaryotic translation initiation factor 5B	2.76839
	SHQ1	protein-coding	SHQ1, H/ACA ribonucleoprotein assembly factor	2.76201
	MICU2	protein-coding	mitochondrial calcium uptake 2	2.74732
	BRIX1	protein-coding	BRX1, biogenesis of ribosomes	2.74088
	BACH1	protein-coding	BTB domain and CNC homolog 1	2.72644
	ZNF367	protein-coding	zinc finger protein 367	2.72477
	RRP15	protein-coding	ribosomal RNA processing 15 homolog	2.71666
	PLSCR1	protein-coding	phospholipid scramblase 1	2.71002
	TRMT10C	protein-coding	tRNA methyltransferase 10C, mitochondrial RNase P subunit	2.70405
	IRAK2	protein-coding	interleukin 1 receptor associated kinase 2	2.68399
	UBE2V2	protein-coding	ubiquitin conjugating enzyme E2 V2	2.67922
	GTPBP4	protein-coding	GTP binding protein 4	2.67396
	TMEM38B	protein-coding	transmembrane protein 38B	2.66781
	LOC93622	pseudo	Morf4 family associated protein 1 like 1 pseudogene	2.6645
	EIF3M	protein-coding	eukaryotic translation initiation factor 3 subunit M	2.66311
	CDK4	protein-coding	cyclin dependent kinase 4	2.663
	MRFAP1L1	protein-coding	Morf4 family associated protein 1 like 1	2.66058
	SDCBP	protein-coding	syndecan binding protein	2.65921
	GNL3	protein-coding	G protein nucleolar 3	2.65846
	AQP3	protein-coding	aquaporin 3 (Gill blood group)	2.65829
	SCOC	protein-coding	short coiled-coil protein	2.65784
	ZNHIT6	protein-coding	zinc finger HIT-type containing 6	2.65628
	SNHG5	ncRNA	small nucleolar RNA host gene 5	2.65484
	FKBP3	protein-coding	FK506 binding protein 3	2.65345
	TATDN1	protein-coding	TatD DNase domain containing 1	2.65336
	PLRG1	protein-coding	pleiotropic regulator 1	2.65201
	UBA3	protein-coding	ubiquitin like modifier activating enzyme 3	2.64783
	RABGGTB	protein-coding	Rab geranylgeranyltransferase beta subunit	2.64286
	WDR77	protein-coding	WD repeat domain 77	2.64114
	ZNF485	protein-coding	zinc finger protein 485	2.64058
	GPN3	protein-coding	GPN-loop GTPase 3	2.64041
	RARS	protein-coding	arginyl-tRNA synthetase	2.64009
	CHORDC1	protein-coding	cysteine and histidine rich domain containing 1	2.63363
	SERPINB8	protein-coding	serpin family B member 8	2.62444
	LACTB2	protein-coding	lactamase beta 2	2.62129
	ACTR6	protein-coding	ARP6 actin-related protein 6 homolog	2.61855
	MRPS17	protein-coding	mitochondrial ribosomal protein S17	2.61465
	SLC25A14	protein-coding	solute carrier family 25 member 14	2.61455
	ATP2C1	protein-coding	ATPase secretory pathway Ca2+ transporting 1	2.6129
	PSMD14	protein-coding	proteasome 26S subunit, non-ATPase 14	2.61233
	HSPD1	protein-coding	heat shock protein family D (Hsp60) member 1	2.60648
	UTP15	protein-coding	UTP15, small subunit processome component	2.606
	HSPE1	protein-coding	heat shock protein family E (Hsp10) member 1	2.59612
	CD3EAP	protein-coding	CD3e molecule associated protein	2.5931
	AP1S2	protein-coding	adaptor related protein complex 1 sigma 2 subunit	2.59148
	C21orf91	protein-coding	chromosome 21 open reading frame 91	2.59045
	EGR1	protein-coding	early growth response 1	2.58735
	METTL18	protein-coding	methyltransferase like 18	2.5855
	SRP9	protein-coding	signal recognition particle 9	2.58373
	MTFR1	protein-coding	mitochondrial fission regulator 1	2.57813
	LOC107986148	ncRNA	uncharacterized LOC107986148	2.57705
	PTGES3P1	pseudo	prostaglandin E synthase 3 pseudogene 1	2.57324
	MYO1B	protein-coding	myosin IB	2.57007
	TRMT61B	protein-coding	tRNA methyltransferase 61B	2.56942
	RAD51AP1	protein-coding	RAD51 associated protein 1	2.56873
	TFAM	protein-coding	transcription factor A, mitochondrial	2.56777
	EREG	protein-coding	epiregulin	2.56434
	GDA	protein-coding	guanine deaminase	2.55874
	NXT2	protein-coding	nuclear transport factor 2 like export factor 2	2.5541
	POLR2B	protein-coding	RNA polymerase II subunit B	2.54981
	SNHG3	ncRNA	small nucleolar RNA host gene 3	2.54865
	SOD2	protein-coding	superoxide dismutase 2	2.54844
	ACP1	protein-coding	acid phosphatase 1, soluble	2.54703
	BBS7	protein-coding	Bardet-Biedl syndrome 7	2.54648
	POLR3G	protein-coding	RNA polymerase III subunit G	2.54644
	NDUFAF4	protein-coding	NADH:ubiquinone oxidoreductase complex assembly factor 4	2.5407
	TVP23B	protein-coding	trans-golgi network vesicle protein 23 homolog B	2.53812
	TACC1	protein-coding	transforming acidic coiled-coil containing protein 1	2.53616
	TMEM5	protein-coding	transmembrane protein 5	2.53582
	CAPZA2	protein-coding	capping actin protein of muscle Z-line alpha subunit 2	2.52381
	HNRNPH2	protein-coding	heterogeneous nuclear ribonucleoprotein H2	2.52327
	ORC5	protein-coding	origin recognition complex subunit 5	2.51921
	SDF2	protein-coding	stromal cell derived factor 2	2.51413
	SUPV3L1	protein-coding	Suv3 like RNA helicase	2.51344
	TYW3	protein-coding	tRNA-yW synthesizing protein 3 homolog	2.51081
	PRDX1	protein-coding	peroxiredoxin 1	2.50747
	AASDHPPT	protein-coding	aminoadipate-semialdehyde dehydrogenase-phosphopantetheinyl transferase	2.50459
	WDR12	protein-coding	WD repeat domain 12	2.50454
	RBMXL1	protein-coding	RNA binding motif protein, X-linked like 1	2.50381
	STARD4	protein-coding	StAR related lipid transfer domain containing 4	2.50296
	PCDH20	protein-coding	protocadherin 20	2.49779
	WDCP	protein-coding	WD repeat and coiled coil containing	2.49667
	AP1AR	protein-coding	adaptor related protein complex 1 associated regulatory protein	2.49021
	MPHOSPH6	protein-coding	M-phase phosphoprotein 6	2.48706
	ENY2	protein-coding	ENY2, transcription and export complex 2 subunit	2.48287
	CMTM6	protein-coding	CKLF like MARVEL transmembrane domain containing 6	2.47693
	NSUN2	protein-coding	NOP2/Sun RNA methyltransferase family member 2	2.4735
	SMU1	protein-coding	DNA replication regulator and spliceosomal factor	2.47205
	EIF1AX	protein-coding	eukaryotic translation initiation factor 1A, X-linked	2.47112
	UCHL5	protein-coding	ubiquitin C-terminal hydrolase L5	2.46836
	NUP88	protein-coding	nucleoporin 88	2.46775
	THNSL1	protein-coding	threonine synthase like 1	2.46473
	TBC1D15	protein-coding	TBC1 domain family member 15	2.46228
	IFT81	protein-coding	intraflagellar transport 81	2.46038
	GIPC2	protein-coding	GIPC PDZ domain containing family member 2	2.45916
	ECHDC1	protein-coding	ethylmalonyl-CoA decarboxylase 1	2.45687
	NUF2	protein-coding	NUF2, NDC80 kinetochore complex component	2.4566
	ERI1	protein-coding	exoribonuclease 1	2.45387
	MCM6	protein-coding	minichromosome maintenance complex component 6	2.45092
	SMIM13	protein-coding	small integral membrane protein 13	2.44993
	EXOSC3	protein-coding	exosome component 3	2.44816
	DCAF13	protein-coding	DDB1 and CUL4 associated factor 13	2.44535
	ZNF22	protein-coding	zinc finger protein 22	2.4453
	MAD2L1	protein-coding	MAD2 mitotic arrest deficient-like 1 (yeast)	2.44435
	ATP1B3	protein-coding	ATPase Na+/K+ transporting subunit beta 3	2.44229
	C12orf29	protein-coding	chromosome 12 open reading frame 29	2.44051
	BORCS7	protein-coding	BLOC-1 related complex subunit 7	2.43973
	GPAT3	protein-coding	glycerol-3-phosphate acyltransferase 3	2.43922
	COX7A2	protein-coding	cytochrome c oxidase subunit 7A2	2.43889
	EIF3J	protein-coding	eukaryotic translation initiation factor 3 subunit J	2.43735
	AIFM1	protein-coding	apoptosis inducing factor mitochondria associated 1	2.43593
	USP14	protein-coding	ubiquitin specific peptidase 14	2.43499
	NUDCD1	protein-coding	NudC domain containing 1	2.43102
	SUPT16H	protein-coding	SPT16 homolog, facilitates chromatin remodeling subunit	2.42699
	VPS26A	protein-coding	VPS26, retromer complex component A	2.42668
	AMMECR1	protein-coding	Alport syndrome, mental retardation, midface hypoplasia and elliptocytosis chromosomal region gene 1	2.42627
	E2F3	protein-coding	E2F transcription factor 3	2.4246
	PEX5	protein-coding	peroxisomal biogenesis factor 5	2.42433
	DYNLT3	protein-coding	dynein light chain Tctex-type 3	2.41975
	SEH1L	protein-coding	SEH1 like nucleoporin	2.41721
	CTPS1	protein-coding	CTP synthase 1	2.41459
	C4orf32	protein-coding	chromosome 4 open reading frame 32	2.41368
	POLE4	protein-coding	DNA polymerase epsilon 4, accessory subunit	2.41347
	MRPL39	protein-coding	mitochondrial ribosomal protein L39	2.40992
	AMD1	protein-coding	adenosylmethionine decarboxylase 1	2.40902
	WDR3	protein-coding	WD repeat domain 3	2.40879
	ST13	protein-coding	suppression of tumorigenicity 13 (colon carcinoma) (Hsp70 interacting protein)	2.4086
	BCAS2	protein-coding	BCAS2, pre-mRNA processing factor	2.40611
	DLD	protein-coding	dihydrolipoamide dehydrogenase	2.40472
	ZC3H15	protein-coding	zinc finger CCCH-type containing 15	2.40268
	FANCM	protein-coding	Fanconi anemia complementation group M	2.40089
	SLFN5	protein-coding	schlafen family member 5	2.39877
	POLR3GL	protein-coding	RNA polymerase III subunit G like	2.39614
	HECA	protein-coding	hdc homolog, cell cycle regulator	2.39447
	BTBD1	protein-coding	BTB domain containing 1	2.39354
	PLAA	protein-coding	phospholipase A2 activating protein	2.3933
	NFYB	protein-coding	nuclear transcription factor Y subunit beta	2.38957
	CBWD2	protein-coding	COBW domain containing 2	2.3893
	NUDT9	protein-coding	nudix hydrolase 9	2.38626
	LACTB	protein-coding	lactamase beta	2.38559
	LLPH	protein-coding	LLP homolog, long-term synaptic facilitation	2.38331
	EXTL2	protein-coding	exostosin like glycosyltransferase 2	2.37821
	LUC7L2	protein-coding	LUC7 like 2, pre-mRNA splicing factor	2.37267
	CDC6	protein-coding	cell division cycle 6	2.37258
	PTMAP4	pseudo	prothymosin, alpha pseudogene 4	2.37226
	NOL10	protein-coding	nucleolar protein 10	2.36495
	CAAP1	protein-coding	caspase activity and apoptosis inhibitor 1	2.36403
	HDAC2	protein-coding	histone deacetylase 2	2.36353
	TXNDC16	protein-coding	thioredoxin domain containing 16	2.36133
	ELMOD2	protein-coding	ELMO domain containing 2	2.35894
	RECQL	protein-coding	RecQ like helicase	2.35774
	KIF18A	protein-coding	kinesin family member 18A	2.35143
	TRMT5	protein-coding	tRNA methyltransferase 5	2.35057
	YTHDF2	protein-coding	YTH N6-methyladenosine RNA binding protein 2	2.33918
	PSMA3	protein-coding	proteasome subunit alpha 3	2.33647
	KCTD18	protein-coding	potassium channel tetramerization domain containing 18	2.3364
	PPAT	protein-coding	phosphoribosyl pyrophosphate amidotransferase	2.33608
	ATP2B1	protein-coding	ATPase plasma membrane Ca2+ transporting 1	2.33603
	DTD2	protein-coding	D-tyrosyl-tRNA deacylase 2 (putative)	2.33367
	FBXO30	protein-coding	F-box protein 30	2.33007
	SH3TC2	protein-coding	SH3 domain and tetratricopeptide repeats 2	2.32977
	TMEM64	protein-coding	transmembrane protein 64	2.32662
	RFC3	protein-coding	replication factor C subunit 3	2.32648
	WRN	protein-coding	Werner syndrome RecQ like helicase	2.32408
	PSMA6	protein-coding	proteasome subunit alpha 6	2.32368
	FAM3C	protein-coding	family with sequence similarity 3 member C	2.32327
	CBWD1	protein-coding	COBW domain containing 1	2.31723
	ATP6V1C1	protein-coding	ATPase H+ transporting V1 subunit C1	2.31536
	NADK2	protein-coding	NAD kinase 2, mitochondrial	2.3151
	SCP2	protein-coding	sterol carrier protein 2	2.31291
	PCMTD2	protein-coding	protein-L-isoaspartate (D-aspartate) O-methyltransferase domain containing 2	2.31156
	MPP6	protein-coding	membrane palmitoylated protein 6	2.30931
	SRPRB	protein-coding	SRP receptor beta subunit	2.30926
	KIAA1586	protein-coding	KIAA1586	2.30812
	BTBD10	protein-coding	BTB domain containing 10	2.3081
	STRAP	protein-coding	serine/threonine kinase receptor associated protein	2.30718
	POLR1B	protein-coding	RNA polymerase I subunit B	2.30612
	MAPKAPK5-AS1	ncRNA	MAPKAPK5 antisense RNA 1	2.30338
	SLC18B1	protein-coding	solute carrier family 18 member B1	2.30325
	ANP32E	protein-coding	acidic nuclear phosphoprotein 32 family member E	2.30319
	NUFIP1	protein-coding	NUFIP1, FMR1 interacting protein 1	2.30147
	TIMM23	protein-coding	translocase of inner mitochondrial membrane 23	2.29952
	EDEM3	protein-coding	ER degradation enhancing alpha-mannosidase like protein 3	2.29767
	ANKRD22	protein-coding	ankyrin repeat domain 22	2.29628
	UTP6	protein-coding	UTP6, small subunit processome component	2.29552
	RTN4	protein-coding	reticulon 4	2.29455
	GRSF1	protein-coding	G-rich RNA sequence binding factor 1	2.29416
	TMEM33	protein-coding	transmembrane protein 33	2.29305
	POLA1	protein-coding	DNA polymerase alpha 1, catalytic subunit	2.28906
	UBE2D1	protein-coding	ubiquitin conjugating enzyme E2 D1	2.28708
	SLC6A14	protein-coding	solute carrier family 6 member 14	2.2869
	ATG3	protein-coding	autophagy related 3	2.2863
	H3F3B	protein-coding	H3 histone family member 3B	2.28628
	GAR1	protein-coding	GAR1 ribonucleoprotein	2.28533
	DNAJC21	protein-coding	DnaJ heat shock protein family (Hsp40) member C21	2.28399
	TMA16	protein-coding	translation machinery associated 16 homolog	2.28332
	PAAF1	protein-coding	proteasomal ATPase associated factor 1	2.28278
	BBS9	protein-coding	Bardet-Biedl syndrome 9	2.28197
	RAB22A	protein-coding	RAB22A, member RAS oncogene family	2.28168
	NOL8	protein-coding	nucleolar protein 8	2.28051
	CYP24A1	protein-coding	cytochrome P450 family 24 subfamily A member 1	2.2796
	LRPPRC	protein-coding	leucine rich pentatricopeptide repeat containing	2.2782
	CRIPAK	protein-coding	cysteine rich PAK1 inhibitor	2.27748
	NUP160	protein-coding	nucleoporin 160	2.27316
	UNC50	protein-coding	unc-50 inner nuclear membrane RNA binding protein	2.26973
	HMGB3	protein-coding	high mobility group box 3	2.26842
	FAM136A	protein-coding	family with sequence similarity 136 member A	2.2675
	DTD1	protein-coding	D-tyrosyl-tRNA deacylase 1	2.26595
	PSMC5	protein-coding	proteasome 26S subunit, ATPase 5	2.265
	CFH	protein-coding	complement factor H	2.26161
	HNRNPH3	protein-coding	heterogeneous nuclear ribonucleoprotein H3	2.26127
	TMEM30B	protein-coding	transmembrane protein 30B	2.26043
	VRK1	protein-coding	vaccinia related kinase 1	2.25959
	CDK6	protein-coding	cyclin dependent kinase 6	2.25584
	FARSB	protein-coding	phenylalanyl-tRNA synthetase beta subunit	2.25289
	OTUD6B	protein-coding	OTU domain containing 6B	2.25241
	HSPH1	protein-coding	heat shock protein family H (Hsp110) member 1	2.2494
	FBXO45	protein-coding	F-box protein 45	2.248
	SNX4	protein-coding	sorting nexin 4	2.24529
	HNRNPA0	protein-coding	heterogeneous nuclear ribonucleoprotein A0	2.2447
	WDR92	protein-coding	WD repeat domain 92	2.24455
	CPOX	protein-coding	coproporphyrinogen oxidase	2.2438
	ATIC	protein-coding	5-aminoimidazole-4-carboxamide ribonucleotide formyltransferase/IMP cyclohydrolase	2.23992
	RBL1	protein-coding	RB transcriptional corepressor like 1	2.23653
	PITPNB	protein-coding	phosphatidylinositol transfer protein beta	2.23644
	DDX3X	protein-coding	DEAD-box helicase 3, X-linked	2.23616
	ZWILCH	protein-coding	zwilch kinetochore protein	2.23595
	PI4K2B	protein-coding	phosphatidylinositol 4-kinase type 2 beta	2.23451
	LOC100287896	protein-coding	uncharacterized LOC100287896	2.23391
	CHMP4A	protein-coding	charged multivesicular body protein 4A	2.23213
	WAPL	protein-coding	WAPL cohesin release factor	2.22831
	COQ10B	protein-coding	coenzyme Q10B	2.22716
	CHCHD3	protein-coding	coiled-coil-helix-coiled-coil-helix domain containing 3	2.22587
	PSD3	protein-coding	pleckstrin and Sec7 domain containing 3	2.22477
	RAD9B	protein-coding	RAD9 checkpoint clamp component B	2.22475
	CCNC	protein-coding	cyclin C	2.22408
	CLDN1	protein-coding	claudin 1	2.22314
	PRPF38A	protein-coding	pre-mRNA processing factor 38A	2.22185
	UTP20	protein-coding	UTP20, small subunit processome component	2.21976
	AZIN1	protein-coding	antizyme inhibitor 1	2.21921
	MCCC1	protein-coding	methylcrotonoyl-CoA carboxylase 1	2.21715
	GTF2E1	protein-coding	general transcription factor IIE subunit 1	2.21613
	NUP107	protein-coding	nucleoporin 107	2.21534
	GCH1	protein-coding	GTP cyclohydrolase 1	2.21454
	CUL3	protein-coding	cullin 3	2.21448
	CCT6A	protein-coding	chaperonin containing TCP1 subunit 6A	2.21276
	NEK2	protein-coding	NIMA related kinase 2	2.21073
	CCAT1	ncRNA	colon cancer associated transcript 1 (non-protein coding)	2.21055
	WDHD1	protein-coding	WD repeat and HMG-box DNA binding protein 1	2.2098
	SRSF7	protein-coding	serine and arginine rich splicing factor 7	2.20959
	JRKL	protein-coding	JRK-like	2.20915
	SPCS3	protein-coding	signal peptidase complex subunit 3	2.20885
	COQ3	protein-coding	coenzyme Q3, methyltransferase	2.20529
	GNAI3	protein-coding	G protein subunit alpha i3	2.20475
	NAA50	protein-coding	N(alpha)-acetyltransferase 50, NatE catalytic subunit	2.20323
	PHF14	protein-coding	PHD finger protein 14	2.19993
	CCDC47	protein-coding	coiled-coil domain containing 47	2.19924
	FAR1	protein-coding	fatty acyl-CoA reductase 1	2.19722
	LIN7C	protein-coding	lin-7 homolog C, crumbs cell polarity complex component	2.19714
	MARS2	protein-coding	methionyl-tRNA synthetase 2, mitochondrial	2.19574
	GMFB	protein-coding	glia maturation factor beta	2.19401
	RFC4	protein-coding	replication factor C subunit 4	2.19339
	G3BP1	protein-coding	G3BP stress granule assembly factor 1	2.19278
	CCT5	protein-coding	chaperonin containing TCP1 subunit 5	2.19259
	CEP135	protein-coding	centrosomal protein 135	2.19242
	FGFR1OP2	protein-coding	FGFR1 oncogene partner 2	2.19229
	CYB5R4	protein-coding	cytochrome b5 reductase 4	2.19117
	IFIH1	protein-coding	interferon induced with helicase C domain 1	2.18964
	C6orf141	protein-coding	chromosome 6 open reading frame 141	2.18899
	PHTF2	protein-coding	putative homeodomain transcription factor 2	2.18782
	PAPOLA	protein-coding	poly(A) polymerase alpha	2.18678
	SLTM	protein-coding	SAFB like transcription modulator	2.1857
	IPO11	protein-coding	importin 11	2.18567
	RIOK2	protein-coding	RIO kinase 2	2.18514
	RSAD2	protein-coding	radical S-adenosyl methionine domain containing 2	2.1839
	SLC7A11	protein-coding	solute carrier family 7 member 11	2.18344
	IL6ST	protein-coding	interleukin 6 signal transducer	2.18285
	SLC25A32	protein-coding	solute carrier family 25 member 32	2.18256
	ABHD13	protein-coding	abhydrolase domain containing 13	2.18227
	NAP1L1	protein-coding	nucleosome assembly protein 1 like 1	2.18093
	NPM1	protein-coding	nucleophosmin	2.18024
	FAM13B	protein-coding	family with sequence similarity 13 member B	2.17931
	PANX1	protein-coding	pannexin 1	2.17864
	KANSL2	protein-coding	KAT8 regulatory NSL complex subunit 2	2.17767
	FAM122B	protein-coding	family with sequence similarity 122B	2.17744
	CEP83	protein-coding	centrosomal protein 83	2.17647
	RP2	protein-coding	retinitis pigmentosa 2 (X-linked recessive)	2.17534
	TMEM167A	protein-coding	transmembrane protein 167A	2.17515
	PRPF38B	protein-coding	pre-mRNA processing factor 38B	2.17294
	HAT1	protein-coding	histone acetyltransferase 1	2.17105
	PDCD10	protein-coding	programmed cell death 10	2.17051
	VMA21	protein-coding	VMA21 vacuolar H+-ATPase homolog (S. cerevisiae)	2.16951
	HEATR1	protein-coding	HEAT repeat containing 1	2.16906
	HARS2	protein-coding	histidyl-tRNA synthetase 2, mitochondrial	2.16793
	PGM2	protein-coding	phosphoglucomutase 2	2.16701
	DBR1	protein-coding	debranching RNA lariats 1	2.16602
	CFAP97	protein-coding	cilia and flagella associated protein 97	2.16565
	RNFT1	protein-coding	ring finger protein, transmembrane 1	2.16303
	WBP4	protein-coding	WW domain binding protein 4	2.16206
	HSPA5	protein-coding	heat shock protein family A (Hsp70) member 5	2.16055
	CCDC18	protein-coding	coiled-coil domain containing 18	2.15783
	SRSF2	protein-coding	serine and arginine rich splicing factor 2	2.15679
	DNAJC2	protein-coding	DnaJ heat shock protein family (Hsp40) member C2	2.15626
	KIF23	protein-coding	kinesin family member 23	2.15341
	PUS7	protein-coding	pseudouridylate synthase 7 (putative)	2.15154
	PSMA4	protein-coding	proteasome subunit alpha 4	2.15103
	EED	protein-coding	embryonic ectoderm development	2.15075
	USP1	protein-coding	ubiquitin specific peptidase 1	2.15042
	HSPA4	protein-coding	heat shock protein family A (Hsp70) member 4	2.15033
	SLC39A8	protein-coding	solute carrier family 39 member 8	2.14696
	DBF4	protein-coding	DBF4 zinc finger	2.14607
	RPF2	protein-coding	ribosome production factor 2 homolog	2.14501
	SUB1	protein-coding	SUB1 homolog, transcriptional regulator	2.1446
	ABCB10	protein-coding	ATP binding cassette subfamily B member 10	2.14447
	ARID4A	protein-coding	AT-rich interaction domain 4A	2.14362
	SLMAP	protein-coding	sarcolemma associated protein	2.14196
	SRSF1	protein-coding	serine and arginine rich splicing factor 1	2.1419
	ENPP4	protein-coding	ectonucleotide pyrophosphatase/phosphodiesterase 4 (putative)	2.14038
	TMEM126B	protein-coding	transmembrane protein 126B	2.13936
	MIOS	protein-coding	meiosis regulator for oocyte development	2.13904
	CLNS1A	protein-coding	chloride nucleotide-sensitive channel 1A	2.13753
	SSB	protein-coding	Sjogren syndrome antigen B	2.13684
	KYNU	protein-coding	kynureninase	2.13669
	AGPS	protein-coding	alkylglycerone phosphate synthase	2.13295
	NCAPG	protein-coding	non-SMC condensin I complex subunit G	2.13281
	NFXL1	protein-coding	nuclear transcription factor, X-box binding like 1	2.13246
	TIMM17A	protein-coding	translocase of inner mitochondrial membrane 17 homolog A (yeast)	2.13153
	UGCG	protein-coding	UDP-glucose ceramide glucosyltransferase	2.12893
	DLGAP5	protein-coding	DLG associated protein 5	2.12834
	DLAT	protein-coding	dihydrolipoamide S-acetyltransferase	2.12816
	GNA13	protein-coding	G protein subunit alpha 13	2.12758
	NEDD1	protein-coding	neural precursor cell expressed, developmentally down-regulated 1	2.12697
	UBA5	protein-coding	ubiquitin like modifier activating enzyme 5	2.12603
	JAG1	protein-coding	jagged 1	2.1255
	RMI1	protein-coding	RecQ mediated genome instability 1	2.12432
	PSMD12	protein-coding	proteasome 26S subunit, non-ATPase 12	2.12384
	BBS2	protein-coding	Bardet-Biedl syndrome 2	2.12255
	ZC3H8	protein-coding	zinc finger CCCH-type containing 8	2.12229
	NEK1	protein-coding	NIMA related kinase 1	2.12209
	PDP1	protein-coding	pyruvate dehyrogenase phosphatase catalytic subunit 1	2.12207
	SETD6	protein-coding	SET domain containing 6	2.12118
	POLR3B	protein-coding	RNA polymerase III subunit B	2.12073
	PSMC1	protein-coding	proteasome 26S subunit, ATPase 1	2.11955
	STK38L	protein-coding	serine/threonine kinase 38 like	2.11841
	RNF6	protein-coding	ring finger protein 6	2.11762
	PPP2R5E	protein-coding	protein phosphatase 2 regulatory subunit B'epsilon	2.1176
	RCBTB1	protein-coding	RCC1 and BTB domain containing protein 1	2.11616
	ZCCHC10	protein-coding	zinc finger CCHC-type containing 10	2.11594
	ERGIC2	protein-coding	ERGIC and golgi 2	2.1156
	CCDC150	protein-coding	coiled-coil domain containing 150	2.11527
	NAA20	protein-coding	N(alpha)-acetyltransferase 20, NatB catalytic subunit	2.11462
	ADSS	protein-coding	adenylosuccinate synthase	2.11371
	PRELID3B	protein-coding	PRELI domain containing 3B	2.11235
	HACL1	protein-coding	2-hydroxyacyl-CoA lyase 1	2.1106
	HSD17B4	protein-coding	hydroxysteroid 17-beta dehydrogenase 4	2.10952
	TMX3	protein-coding	thioredoxin related transmembrane protein 3	2.10919
	ZFX	protein-coding	zinc finger protein, X-linked	2.10875
	ITGA6	protein-coding	integrin subunit alpha 6	2.10651
	TIMM21	protein-coding	translocase of inner mitochondrial membrane 21	2.10605
	RAP2B	protein-coding	RAP2B, member of RAS oncogene family	2.10577
	CENPK	protein-coding	centromere protein K	2.10319
	RBM34	protein-coding	RNA binding motif protein 34	2.10307
	CLK1	protein-coding	CDC like kinase 1	2.10253
	CDC7	protein-coding	cell division cycle 7	2.1014
	ORC6	protein-coding	origin recognition complex subunit 6	2.10115
	TIAL1	protein-coding	TIA1 cytotoxic granule associated RNA binding protein like 1	2.10016
	AHCTF1	protein-coding	AT-hook containing transcription factor 1	2.09957
	SAAL1	protein-coding	serum amyloid A like 1	2.09902
	ADAM9	protein-coding	ADAM metallopeptidase domain 9	2.09812
	EXOSC9	protein-coding	exosome component 9	2.09766
	HSP90B1	protein-coding	heat shock protein 90 beta family member 1	2.09555
	CDC73	protein-coding	cell division cycle 73	2.09426
	CPSF6	protein-coding	cleavage and polyadenylation specific factor 6	2.09312
	SRSF6	protein-coding	serine and arginine rich splicing factor 6	2.09194
	SLC30A5	protein-coding	solute carrier family 30 member 5	2.09118
	COX7A2L	protein-coding	cytochrome c oxidase subunit 7A2 like	2.08687
	MED4	protein-coding	mediator complex subunit 4	2.08653
	GTF3C6	protein-coding	general transcription factor IIIC subunit 6	2.08558
	PUM3	protein-coding	pumilio RNA binding family member 3	2.08504
	SLC4A7	protein-coding	solute carrier family 4 member 7	2.08493
	SERINC1	protein-coding	serine incorporator 1	2.08366
	IMPA1	protein-coding	inositol monophosphatase 1	2.0819
	RAD21	protein-coding	RAD21 cohesin complex component	2.08141
	LRRC40	protein-coding	leucine rich repeat containing 40	2.08036
	ZNF330	protein-coding	zinc finger protein 330	2.08026
	TRUB1	protein-coding	TruB pseudouridine synthase family member 1	2.08003
	NBN	protein-coding	nibrin	2.07975
	HAUS3	protein-coding	HAUS augmin like complex subunit 3	2.07882
	C6orf62	protein-coding	chromosome 6 open reading frame 62	2.07439
	DNAJC10	protein-coding	DnaJ heat shock protein family (Hsp40) member C10	2.07432
	B3GNT2	protein-coding	UDP-GlcNAc:betaGal beta-1,3-N-acetylglucosaminyltransferase 2	2.0736
	SMAD5	protein-coding	SMAD family member 5	2.07161
	PRMT5	protein-coding	protein arginine methyltransferase 5	2.06969
	TASP1	protein-coding	taspase 1	2.06824
	CLSPN	protein-coding	claspin	2.06815
	USP38	protein-coding	ubiquitin specific peptidase 38	2.06786
	DCAF17	protein-coding	DDB1 and CUL4 associated factor 17	2.06754
	ACAT2	protein-coding	acetyl-CoA acetyltransferase 2	2.0671
	HOOK1	protein-coding	hook microtubule tethering protein 1	2.0661
	CHD1	protein-coding	chromodomain helicase DNA binding protein 1	2.0658
	ECT2	protein-coding	epithelial cell transforming 2	2.06497
	SLK	protein-coding	STE20 like kinase	2.06381
	NAE1	protein-coding	NEDD8 activating enzyme E1 subunit 1	2.06241
	TDP2	protein-coding	tyrosyl-DNA phosphodiesterase 2	2.06227
	B2M	protein-coding	beta-2-microglobulin	2.06213
	PTGES3	protein-coding	prostaglandin E synthase 3	2.06192
	UBASH3B	protein-coding	ubiquitin associated and SH3 domain containing B	2.06177
	APPL1	protein-coding	adaptor protein, phosphotyrosine interacting with PH domain and leucine zipper 1	2.06022
	LBR	protein-coding	lamin B receptor	2.06005
	PSME4	protein-coding	proteasome activator subunit 4	2.05999
	TMX1	protein-coding	thioredoxin related transmembrane protein 1	2.05565
	CLDN12	protein-coding	claudin 12	2.05493
	KCTD9	protein-coding	potassium channel tetramerization domain containing 9	2.05262
	HELLS	protein-coding	helicase, lymphoid-specific	2.05254
	LRRC8B	protein-coding	leucine rich repeat containing 8 family member B	2.05203
	PUS3	protein-coding	pseudouridylate synthase 3	2.05189
	ACTL6A	protein-coding	actin like 6A	2.05154
	ABCE1	protein-coding	ATP binding cassette subfamily E member 1	2.05138
	DCUN1D5	protein-coding	defective in cullin neddylation 1 domain containing 5	2.05128
	CASP6	protein-coding	caspase 6	2.04924
	MFAP1	protein-coding	microfibrillar associated protein 1	2.04849
	PDIK1L	protein-coding	PDLIM1 interacting kinase 1 like	2.04784
	KIF20B	protein-coding	kinesin family member 20B	2.04727
	ALCAM	protein-coding	activated leukocyte cell adhesion molecule	2.04597
	TBK1	protein-coding	TANK binding kinase 1	2.045
	THAP9-AS1	ncRNA	THAP9 antisense RNA 1	2.04381
	HOXA9	protein-coding	homeobox A9	2.04225
	ATP6AP2	protein-coding	ATPase H+ transporting accessory protein 2	2.04149
	TRA2B	protein-coding	transformer 2 beta homolog (Drosophila)	2.04028
	OTUD4	protein-coding	OTU deubiquitinase 4	2.03829
	DYNC1LI1	protein-coding	dynein cytoplasmic 1 light intermediate chain 1	2.03762
	C4BPB	protein-coding	complement component 4 binding protein beta	2.0372
	PNO1	protein-coding	partner of NOB1 homolog	2.03543
	UMPS	protein-coding	uridine monophosphate synthetase	2.03399
	HNRNPA1	protein-coding	heterogeneous nuclear ribonucleoprotein A1	2.03363
	SPOPL	protein-coding	speckle type BTB/POZ protein like	2.03267
	DPM1	protein-coding	dolichyl-phosphate mannosyltransferase subunit 1, catalytic	2.03191
	NABP1	protein-coding	nucleic acid binding protein 1	2.03119
	CRLS1	protein-coding	cardiolipin synthase 1	2.03057
	DDX60	protein-coding	DExD/H-box helicase 60	2.02921
	NPM1P39	pseudo	nucleophosmin 1 pseudogene 39	2.02736
	HCCS	protein-coding	holocytochrome c synthase	2.0246
	PMS1	protein-coding	PMS1 homolog 1, mismatch repair system component	2.02428
	AKAP6	protein-coding	A-kinase anchoring protein 6	2.02427
	MTERF1	protein-coding	mitochondrial transcription termination factor 1	2.02353
	RSL24D1	protein-coding	ribosomal L24 domain containing 1	2.02084
	MTMR6	protein-coding	myotubularin related protein 6	2.02071
	TSR1	protein-coding	TSR1, ribosome maturation factor	2.02034
	NCK1	protein-coding	NCK adaptor protein 1	2.01968
	TRMT13	protein-coding	tRNA methyltransferase 13 homolog	2.01963
	ARRDC4	protein-coding	arrestin domain containing 4	2.0194
	YES1	protein-coding	YES proto-oncogene 1, Src family tyrosine kinase	2.01868
	BZW1	protein-coding	basic leucine zipper and W2 domains 1	2.01863
	THG1L	protein-coding	tRNA-histidine guanylyltransferase 1 like	2.01765
	OGFOD1	protein-coding	2-oxoglutarate and iron dependent oxygenase domain containing 1	2.0175
	DCP2	protein-coding	decapping mRNA 2	2.01552
	TMTC4	protein-coding	transmembrane and tetratricopeptide repeat containing 4	2.01509
	HSPA9	protein-coding	heat shock protein family A (Hsp70) member 9	2.01491
	DCBLD2	protein-coding	discoidin, CUB and LCCL domain containing 2	2.01482
	NIPSNAP3A	protein-coding	nipsnap homolog 3A	2.01335
	MTF2	protein-coding	metal response element binding transcription factor 2	2.01202
	PRDX3	protein-coding	peroxiredoxin 3	2.01125
	CBFB	protein-coding	core-binding factor beta subunit	2.01124
	STEAP2	protein-coding	STEAP2 metalloreductase	2.01038
	PARPBP	protein-coding	PARP1 binding protein	2.00936
	C11orf58	protein-coding	chromosome 11 open reading frame 58	2.00885
	GART	protein-coding	phosphoribosylglycinamide formyltransferase, phosphoribosylglycinamide synthetase, phosphoribosylaminoimidazole synthetase	2.00852
	C9orf78	protein-coding	chromosome 9 open reading frame 78	2.00745
	URI1	protein-coding	URI1, prefoldin like chaperone	2.00743
	NEMF	protein-coding	nuclear export mediator factor	2.00719
	FBXO22	protein-coding	F-box protein 22	2.007
	NOL11	protein-coding	nucleolar protein 11	2.00657
	MRPL1	protein-coding	mitochondrial ribosomal protein L1	2.00642
	LCN2	protein-coding	lipocalin 2	2.00611
	GXYLT1	protein-coding	glucoside xylosyltransferase 1	2.00592
	PROX1	protein-coding	prospero homeobox 1	2.00469
	SMC5	protein-coding	structural maintenance of chromosomes 5	2.00074
	Survival: Downregulated genes (645)
	ETFB	protein-coding	electron transfer flavoprotein beta subunit	-2.00005
	UBE2I	protein-coding	ubiquitin conjugating enzyme E2 I	-2.00188
	VEGFA	protein-coding	vascular endothelial growth factor A	-2.00285
	MED15	protein-coding	mediator complex subunit 15	-2.00967
	LGALS3BP	protein-coding	galectin 3 binding protein	-2.01496
	NUCB1	protein-coding	nucleobindin 1	-2.01525
	BTBD16	protein-coding	BTB domain containing 16	-2.01642
	LOC100507639	ncRNA	uncharacterized LOC100507639	-2.01771
	ARPC4	protein-coding	actin related protein 2/3 complex subunit 4	-2.01881
	MMRN2	protein-coding	multimerin 2	-2.01928
	CDC20	protein-coding	cell division cycle 20	-2.02127
	NADSYN1	protein-coding	NAD synthetase 1	-2.02643
	HOXB8	protein-coding	homeobox B8	-2.02678
	PPP5C	protein-coding	protein phosphatase 5 catalytic subunit	-2.02688
	MARK2	protein-coding	microtubule affinity regulating kinase 2	-2.03108
	CAMK2G	protein-coding	calcium/calmodulin dependent protein kinase II gamma	-2.03353
	NDNF	protein-coding	neuron derived neurotrophic factor	-2.04243
	DAB2IP	protein-coding	DAB2 interacting protein	-2.04347
	THRA	protein-coding	thyroid hormone receptor, alpha	-2.04471
	HOXB-AS3	ncRNA	HOXB cluster antisense RNA 3	-2.04489
	POMT2	protein-coding	protein O-mannosyltransferase 2	-2.04569
	FAM162A	protein-coding	family with sequence similarity 162 member A	-2.05669
	SNX33	protein-coding	sorting nexin 33	-2.05767
	DOK4	protein-coding	docking protein 4	-2.05837
	POFUT2	protein-coding	protein O-fucosyltransferase 2	-2.06049
	ARHGEF39	protein-coding	Rho guanine nucleotide exchange factor 39	-2.06085
	RPL29	protein-coding	ribosomal protein L29	-2.06168
	ATP6V1F	protein-coding	ATPase H+ transporting V1 subunit F	-2.06205
	UCP2	protein-coding	uncoupling protein 2	-2.06321
	EMC10	protein-coding	ER membrane protein complex subunit 10	-2.06603
	PLEKHB1	protein-coding	pleckstrin homology domain containing B1	-2.07055
	LRPAP1	protein-coding	LDL receptor related protein associated protein 1	-2.07246
	OTUD5	protein-coding	OTU deubiquitinase 5	-2.07378
	TCN2	protein-coding	transcobalamin 2	-2.07562
	FAM65A	protein-coding	family with sequence similarity 65 member A	-2.07629
	VAC14	protein-coding	Vac14, PIKFYVE complex component	-2.07722
	HIGD2A	protein-coding	HIG1 hypoxia inducible domain family member 2A	-2.07934
	CLDN4	protein-coding	claudin 4	-2.08009
	MYH14	protein-coding	myosin heavy chain 14	-2.08094
	PLEKHG2	protein-coding	pleckstrin homology and RhoGEF domain containing G2	-2.08235
	S100A6	protein-coding	S100 calcium binding protein A6	-2.08723
	PIM1	protein-coding	Pim-1 proto-oncogene, serine/threonine kinase	-2.09116
	BMP2	protein-coding	bone morphogenetic protein 2	-2.09276
	LINC00675	ncRNA	long intergenic non-protein coding RNA 675	-2.09281
	PTPRF	protein-coding	protein tyrosine phosphatase, receptor type F	-2.09392
	SPAG4	protein-coding	sperm associated antigen 4	-2.09423
	TMUB2	protein-coding	transmembrane and ubiquitin like domain containing 2	-2.09614
	SCNN1A	protein-coding	sodium channel epithelial 1 alpha subunit	-2.09851
	PARM1	protein-coding	prostate androgen-regulated mucin-like protein 1	-2.0993
	TM7SF2	protein-coding	transmembrane 7 superfamily member 2	-2.10631
	DTYMK	protein-coding	deoxythymidylate kinase	-2.10993
	LRP1	protein-coding	LDL receptor related protein 1	-2.11164
	CDC37	protein-coding	cell division cycle 37	-2.11232
	SHISA5	protein-coding	shisa family member 5	-2.12048
	CD68	protein-coding	CD68 molecule	-2.12146
	PPP1R3E	protein-coding	protein phosphatase 1 regulatory subunit 3E	-2.12288
	AAR2	protein-coding	AAR2 splicing factor homolog	-2.12754
	ZBTB7C	protein-coding	zinc finger and BTB domain containing 7C	-2.12785
	RPL13	protein-coding	ribosomal protein L13	-2.1294
	NCK2	protein-coding	NCK adaptor protein 2	-2.13212
	ARRB1	protein-coding	arrestin beta 1	-2.13639
	ATP5I	protein-coding	ATP synthase, H+ transporting, mitochondrial Fo complex subunit E	-2.14712
	RPL10	protein-coding	ribosomal protein L10	-2.14788
	SCAMP2	protein-coding	secretory carrier membrane protein 2	-2.14906
	CLDN7	protein-coding	claudin 7	-2.15035
	HIST1H1B	protein-coding	histone cluster 1 H1 family member b	-2.15103
	VSIG10L	protein-coding	V-set and immunoglobulin domain containing 10 like	-2.15462
	TBC1D9B	protein-coding	TBC1 domain family member 9B	-2.15471
	COX17	protein-coding	COX17, cytochrome c oxidase copper chaperone	-2.15522
	ITGA3	protein-coding	integrin subunit alpha 3	-2.15539
	ST14	protein-coding	suppression of tumorigenicity 14	-2.15578
	PPL	protein-coding	periplakin	-2.15681
	EPHX1	protein-coding	epoxide hydrolase 1	-2.15933
	ZSWIM1	protein-coding	zinc finger SWIM-type containing 1	-2.15949
	CABLES2	protein-coding	Cdk5 and Abl enzyme substrate 2	-2.16056
	TRIM3	protein-coding	tripartite motif containing 3	-2.16217
	LOC100420821	pseudo	eva-1 homolog C (C. elegans) pseudogene	-2.1641
	ALG3	protein-coding	ALG3, alpha-1,3- mannosyltransferase	-2.16991
	SPSB1	protein-coding	splA/ryanodine receptor domain and SOCS box containing 1	-2.17121
	PRR15L	protein-coding	proline rich 15 like	-2.17139
	EPS8L3	protein-coding	EPS8 like 3	-2.17542
	PLCD3	protein-coding	phospholipase C delta 3	-2.17609
	C19orf53	protein-coding	chromosome 19 open reading frame 53	-2.17793
	UBL7	protein-coding	ubiquitin like 7	-2.17994
	TMEM125	protein-coding	transmembrane protein 125	-2.18312
	IKZF4	protein-coding	IKAROS family zinc finger 4	-2.18469
	PLP2	protein-coding	proteolipid protein 2	-2.18694
	SPHK2	protein-coding	sphingosine kinase 2	-2.18746
	HIST1H2BK	protein-coding	histone cluster 1 H2B family member k	-2.18831
	ARF1	protein-coding	ADP ribosylation factor 1	-2.18887
	KLHDC7A	protein-coding	kelch domain containing 7A	-2.18952
	FAM3D	protein-coding	family with sequence similarity 3 member D	-2.19129
	NECTIN2	protein-coding	nectin cell adhesion molecule 2	-2.19281
	JUP	protein-coding	junction plakoglobin	-2.19306
	S100A13	protein-coding	S100 calcium binding protein A13	-2.1932
	PHPT1	protein-coding	phosphohistidine phosphatase 1	-2.19411
	ACSF2	protein-coding	acyl-CoA synthetase family member 2	-2.19995
	POLR2L	protein-coding	RNA polymerase II subunit L	-2.20138
	RARG	protein-coding	retinoic acid receptor gamma	-2.20802
	RPL37	protein-coding	ribosomal protein L37	-2.20944
	DUSP18	protein-coding	dual specificity phosphatase 18	-2.20958
	EFHD2	protein-coding	EF-hand domain family member D2	-2.21062
	U2AF2	protein-coding	U2 small nuclear RNA auxiliary factor 2	-2.2133
	ATOX1	protein-coding	antioxidant 1 copper chaperone	-2.21659
	ARHGEF17	protein-coding	Rho guanine nucleotide exchange factor 17	-2.21898
	HECTD3	protein-coding	HECT domain E3 ubiquitin protein ligase 3	-2.22353
	SEMA4G	protein-coding	semaphorin 4G	-2.2238
	NISCH	protein-coding	nischarin	-2.22805
	CA9	protein-coding	carbonic anhydrase 9	-2.2298
	SLC6A8	protein-coding	solute carrier family 6 member 8	-2.23224
	RPS19	protein-coding	ribosomal protein S19	-2.23232
	HYI	protein-coding	hydroxypyruvate isomerase (putative)	-2.23753
	ACTR1B	protein-coding	ARP1 actin-related protein 1 homolog B, centractin beta	-2.24211
	RGL3	protein-coding	ral guanine nucleotide dissociation stimulator like 3	-2.24337
	MOGS	protein-coding	mannosyl-oligosaccharide glucosidase	-2.24344
	HOXB9	protein-coding	homeobox B9	-2.24586
	EPS8L1	protein-coding	EPS8 like 1	-2.24768
	UCKL1	protein-coding	uridine-cytidine kinase 1 like 1	-2.24849
	ITM2C	protein-coding	integral membrane protein 2C	-2.25241
	KRT80	protein-coding	keratin 80	-2.25293
	CPNE2	protein-coding	copine 2	-2.2649
	PPP1R13L	protein-coding	protein phosphatase 1 regulatory subunit 13 like	-2.26639
	FLJ23867	ncRNA	uncharacterized protein FLJ23867	-2.26711
	NAT9	protein-coding	N-acetyltransferase 9 (putative)	-2.26883
	RNF181	protein-coding	ring finger protein 181	-2.27095
	MYO7B	protein-coding	myosin VIIB	-2.27523
	CHKB	protein-coding	choline kinase beta	-2.27573
	CTDSP1	protein-coding	CTD small phosphatase 1	-2.27645
	NYNRIN	protein-coding	NYN domain and retroviral integrase containing	-2.28408
	SCARB1	protein-coding	scavenger receptor class B member 1	-2.28469
	RPL18A	protein-coding	ribosomal protein L18a	-2.28625
	RPS14	protein-coding	ribosomal protein S14	-2.28728
	PTOV1	protein-coding	prostate tumor overexpressed 1	-2.28902
	PLBD2	protein-coding	phospholipase B domain containing 2	-2.29274
	SIDT1	protein-coding	SID1 transmembrane family member 1	-2.29468
	FAXDC2	protein-coding	fatty acid hydroxylase domain containing 2	-2.29767
	CAPNS1	protein-coding	calpain small subunit 1	-2.29814
	PRKACA	protein-coding	protein kinase cAMP-activated catalytic subunit alpha	-2.30173
	DNAH1	protein-coding	dynein axonemal heavy chain 1	-2.3053
	MAPK3	protein-coding	mitogen-activated protein kinase 3	-2.30561
	OLMALINC	ncRNA	oligodendrocyte maturation-associated long intergenic non-coding RNA	-2.30785
	PHF19	protein-coding	PHD finger protein 19	-2.31731
	C14orf1	protein-coding	chromosome 14 open reading frame 1	-2.32338
	ZNF703	protein-coding	zinc finger protein 703	-2.3264
	SLC9A3R1	protein-coding	SLC9A3 regulator 1	-2.3345
	RGP1	protein-coding	RGP1 homolog, RAB6A GEF complex partner 1	-2.33601
	GPI	protein-coding	glucose-6-phosphate isomerase	-2.34011
	PGAP2	protein-coding	post-GPI attachment to proteins 2	-2.34196
	CHMP1A	protein-coding	charged multivesicular body protein 1A	-2.34518
	KRT8	protein-coding	keratin 8	-2.34805
	WFDC2	protein-coding	WAP four-disulfide core domain 2	-2.34895
	RPS14P1	pseudo	ribosomal protein S14 pseudogene 1	-2.35062
	TAOK2	protein-coding	TAO kinase 2	-2.35072
	NAPA	protein-coding	NSF attachment protein alpha	-2.351
	QPRT	protein-coding	quinolinate phosphoribosyltransferase	-2.35537
	EVL	protein-coding	Enah/Vasp-like	-2.35685
	GALNS	protein-coding	galactosamine (N-acetyl)-6-sulfatase	-2.35974
	NFIC	protein-coding	nuclear factor I C	-2.36319
	POLD4	protein-coding	DNA polymerase delta 4, accessory subunit	-2.36408
	ARHGEF10L	protein-coding	Rho guanine nucleotide exchange factor 10 like	-2.36477
	HOXB6	protein-coding	homeobox B6	-2.36617
	LIMD1	protein-coding	LIM domains containing 1	-2.36694
	C15orf57	protein-coding	chromosome 15 open reading frame 57	-2.36834
	GSN	protein-coding	gelsolin	-2.36886
	ARAP1	protein-coding	ArfGAP with RhoGAP domain, ankyrin repeat and PH domain 1	-2.37046
	PAK4	protein-coding	p21 (RAC1) activated kinase 4	-2.37058
	TECR	protein-coding	trans-2,3-enoyl-CoA reductase	-2.37688
	SETD1A	protein-coding	SET domain containing 1A	-2.37771
	RPL4P4	pseudo	ribosomal protein L4 pseudogene 4	-2.38313
	PTRHD1	protein-coding	peptidyl-tRNA hydrolase domain containing 1	-2.38909
	ALDOC	protein-coding	aldolase, fructose-bisphosphate C	-2.38947
	RARRES2	protein-coding	retinoic acid receptor responder 2	-2.39078
	WBP2	protein-coding	WW domain binding protein 2	-2.3928
	TMEM54	protein-coding	transmembrane protein 54	-2.39348
	MAN2C1	protein-coding	mannosidase alpha class 2C member 1	-2.39395
	TMEM189	protein-coding	transmembrane protein 189	-2.39405
	ZMYM3	protein-coding	zinc finger MYM-type containing 3	-2.39612
	SMUG1	protein-coding	single-strand-selective monofunctional uracil-DNA glycosylase 1	-2.3989
	KRT19	protein-coding	keratin 19	-2.40356
	SMPD3	protein-coding	sphingomyelin phosphodiesterase 3	-2.40409
	FAM127B	protein-coding	family with sequence similarity 127 member B	-2.40502
	SYNPO	protein-coding	synaptopodin	-2.40882
	BSG	protein-coding	basigin (Ok blood group)	-2.40991
	CDC42EP2	protein-coding	CDC42 effector protein 2	-2.41469
	SLPI	protein-coding	secretory leukocyte peptidase inhibitor	-2.41474
	POU2F3	protein-coding	POU class 2 homeobox 3	-2.41591
	TNS1	protein-coding	tensin 1	-2.42104
	STK40	protein-coding	serine/threonine kinase 40	-2.45446
	FAM3A	protein-coding	family with sequence similarity 3 member A	-2.45616
	LINC01278	ncRNA	long intergenic non-protein coding RNA 1278	-2.45779
	FAM129B	protein-coding	family with sequence similarity 129 member B	-2.46029
	FOXO4	protein-coding	forkhead box O4	-2.47282
	PDK2	protein-coding	pyruvate dehydrogenase kinase 2	-2.47292
	COX7C	protein-coding	cytochrome c oxidase subunit 7C	-2.47559
	SIPA1L3	protein-coding	signal induced proliferation associated 1 like 3	-2.47848
	CYP2S1	protein-coding	cytochrome P450 family 2 subfamily S member 1	-2.48406
	TMEM9	protein-coding	transmembrane protein 9	-2.48435
	TNS2	protein-coding	tensin 2	-2.49031
	TRIOBP	protein-coding	TRIO and F-actin binding protein	-2.49124
	NCOR2	protein-coding	nuclear receptor corepressor 2	-2.49355
	CDK2AP2	protein-coding	cyclin dependent kinase 2 associated protein 2	-2.49364
	CLSTN3	protein-coding	calsyntenin 3	-2.49584
	GPRC5C	protein-coding	G protein-coupled receptor class C group 5 member C	-2.49999
	GRN	protein-coding	granulin precursor	-2.50166
	C1orf210	protein-coding	chromosome 1 open reading frame 210	-2.503
	RPS10	protein-coding	ribosomal protein S10	-2.50306
	MUC20	protein-coding	mucin 20, cell surface associated	-2.50396
	MISP	protein-coding	mitotic spindle positioning	-2.50895
	GLMP	protein-coding	glycosylated lysosomal membrane protein	-2.50919
	RAPGEF3	protein-coding	Rap guanine nucleotide exchange factor 3	-2.51255
	ERBB2	protein-coding	erb-b2 receptor tyrosine kinase 2	-2.51264
	SDCBP2	protein-coding	syndecan binding protein 2	-2.51747
	URM1	protein-coding	ubiquitin related modifier 1	-2.52302
	GAPDH	protein-coding	glyceraldehyde-3-phosphate dehydrogenase	-2.53348
	FAM193B	protein-coding	family with sequence similarity 193 member B	-2.53616
	UQCR10	protein-coding	ubiquinol-cytochrome c reductase, complex III subunit X	-2.53883
	ZNF574	protein-coding	zinc finger protein 574	-2.5434
	NGEF	protein-coding	neuronal guanine nucleotide exchange factor	-2.54633
	VWA1	protein-coding	von Willebrand factor A domain containing 1	-2.55546
	ZNF687	protein-coding	zinc finger protein 687	-2.56795
	RHOF	protein-coding	ras homolog family member F, filopodia associated	-2.57716
	GALE	protein-coding	UDP-galactose-4-epimerase	-2.58076
	NDUFB4	protein-coding	NADH:ubiquinone oxidoreductase subunit B4	-2.58084
	MNT	protein-coding	MAX network transcriptional repressor	-2.58384
	UCA1	ncRNA	urothelial cancer associated 1 (non-protein coding)	-2.58515
	BAIAP2L1	protein-coding	BAI1 associated protein 2 like 1	-2.58611
	CTSD	protein-coding	cathepsin D	-2.58676
	LINC01003	ncRNA	long intergenic non-protein coding RNA 1003	-2.59236
	RPL28	protein-coding	ribosomal protein L28	-2.59527
	TAX1BP3	protein-coding	Tax1 binding protein 3	-2.59609
	PFN1	protein-coding	profilin 1	-2.60181
	CRAT	protein-coding	carnitine O-acetyltransferase	-2.60184
	SKI	protein-coding	SKI proto-oncogene	-2.60383
	PIGZ	protein-coding	phosphatidylinositol glycan anchor biosynthesis class Z	-2.61454
	GGA1	protein-coding	golgi associated, gamma adaptin ear containing, ARF binding protein 1	-2.61721
	CCDC107	protein-coding	coiled-coil domain containing 107	-2.61808
	ETHE1	protein-coding	ETHE1, persulfide dioxygenase	-2.62011
	MAP4K2	protein-coding	mitogen-activated protein kinase kinase kinase kinase 2	-2.62473
	OAF	protein-coding	out at first homolog	-2.62846
	ATN1	protein-coding	atrophin 1	-2.62891
	RABL6	protein-coding	RAB, member RAS oncogene family-like 6	-2.62974
	LINC00342	ncRNA	long intergenic non-protein coding RNA 342	-2.63058
	KDM4B	protein-coding	lysine demethylase 4B	-2.631
	DEGS2	protein-coding	delta 4-desaturase, sphingolipid 2	-2.63146
	SLC9A3R2	protein-coding	SLC9A3 regulator 2	-2.63292
	RPL36	protein-coding	ribosomal protein L36	-2.63837
	AIM1L	protein-coding	absent in melanoma 1-like	-2.639
	NDUFS8	protein-coding	NADH:ubiquinone oxidoreductase core subunit S8	-2.65142
	EFNA1	protein-coding	ephrin A1	-2.65791
	HDHD3	protein-coding	haloacid dehalogenase like hydrolase domain containing 3	-2.66239
	ACSS2	protein-coding	acyl-CoA synthetase short-chain family member 2	-2.6632
	EHD2	protein-coding	EH domain containing 2	-2.66332
	PDGFB	protein-coding	platelet derived growth factor subunit B	-2.66859
	SPNS2	protein-coding	sphingolipid transporter 2	-2.67625
	RAI1	protein-coding	retinoic acid induced 1	-2.6776
	ABCA2	protein-coding	ATP binding cassette subfamily A member 2	-2.68292
	CD276	protein-coding	CD276 molecule	-2.68458
	TAF10	protein-coding	TATA-box binding protein associated factor 10	-2.68519
	VEGFB	protein-coding	vascular endothelial growth factor B	-2.68564
	GNG5	protein-coding	G protein subunit gamma 5	-2.69083
	NPEPL1	protein-coding	aminopeptidase-like 1	-2.69241
	MALL	protein-coding	mal, T-cell differentiation protein like	-2.69526
	AGRN	protein-coding	agrin	-2.69895
	TRIB3	protein-coding	tribbles pseudokinase 3	-2.70252
	COX8A	protein-coding	cytochrome c oxidase subunit 8A	-2.70598
	IL15RA	protein-coding	interleukin 15 receptor subunit alpha	-2.70868
	ARL6IP4	protein-coding	ADP ribosylation factor like GTPase 6 interacting protein 4	-2.70871
	SNRPA	protein-coding	small nuclear ribonucleoprotein polypeptide A	-2.72075
	MUC3A	protein-coding	mucin 3A, cell surface associated	-2.72654
	PGS1	protein-coding	phosphatidylglycerophosphate synthase 1	-2.7387
	NCKIPSD	protein-coding	NCK interacting protein with SH3 domain	-2.73953
	C7orf43	protein-coding	chromosome 7 open reading frame 43	-2.73962
	LOC100420547	pseudo	GTF2I repeat domain containing 1 pseudogene	-2.73966
	RPL3P4	pseudo	ribosomal protein L3 pseudogene 4	-2.75368
	MKNK2	protein-coding	MAP kinase interacting serine/threonine kinase 2	-2.75727
	PRSS8	protein-coding	protease, serine 8	-2.7612
	RBCK1	protein-coding	RANBP2-type and C3HC4-type zinc finger containing 1	-2.76162
	SH2B1	protein-coding	SH2B adaptor protein 1	-2.76392
	PNKD	protein-coding	paroxysmal nonkinesigenic dyskinesia	-2.76828
	FTLP3	pseudo	ferritin light chain pseudogene 3	-2.76902
	AURKAIP1	protein-coding	aurora kinase A interacting protein 1	-2.7706
	TP53I11	protein-coding	tumor protein p53 inducible protein 11	-2.7725
	TRPT1	protein-coding	tRNA phosphotransferase 1	-2.78262
	PDZD3	protein-coding	PDZ domain containing 3	-2.78462
	SCO2	protein-coding	SCO2, cytochrome c oxidase assembly protein	-2.78589
	NR2F6	protein-coding	nuclear receptor subfamily 2 group F member 6	-2.79078
	RPS14P2	pseudo	ribosomal protein S14 pseudogene 2	-2.7948
	PHGDH	protein-coding	phosphoglycerate dehydrogenase	-2.79512
	NDUFB7	protein-coding	NADH:ubiquinone oxidoreductase subunit B7	-2.81143
	KDM6B	protein-coding	lysine demethylase 6B	-2.81364
	TSKU	protein-coding	tsukushi, small leucine rich proteoglycan	-2.81401
	CXXC5	protein-coding	CXXC finger protein 5	-2.81437
	AOC1	protein-coding	amine oxidase, copper containing 1	-2.81611
	RPLP1	protein-coding	ribosomal protein lateral stalk subunit P1	-2.81833
	NUTM2A-AS1	ncRNA	NUTM2A antisense RNA 1	-2.821
	C16orf74	protein-coding	chromosome 16 open reading frame 74	-2.82152
	SERINC2	protein-coding	serine incorporator 2	-2.82363
	TBCB	protein-coding	tubulin folding cofactor B	-2.82645
	C1QTNF6	protein-coding	C1q and tumor necrosis factor related protein 6	-2.8286
	BCL9L	protein-coding	B-cell CLL/lymphoma 9-like	-2.83554
	TMEM184A	protein-coding	transmembrane protein 184A	-2.84157
	KIAA1522	protein-coding	KIAA1522	-2.84331
	HSPG2	protein-coding	heparan sulfate proteoglycan 2	-2.84704
	BTBD2	protein-coding	BTB domain containing 2	-2.8558
	HEXIM2	protein-coding	hexamethylene bisacetamide inducible 2	-2.85784
	LOC101927479	ncRNA	uncharacterized LOC101927479	-2.85824
	EDC4	protein-coding	enhancer of mRNA decapping 4	-2.85968
	LZTS3	protein-coding	leucine zipper tumor suppressor family member 3	-2.86402
	MMP24-AS1	ncRNA	MMP24 antisense RNA 1	-2.86443
	UBXN6	protein-coding	UBX domain protein 6	-2.86636
	TMEM234	protein-coding	transmembrane protein 234	-2.87641
	LTBP3	protein-coding	latent transforming growth factor beta binding protein 3	-2.87734
	COPS9	protein-coding	COP9 signalosome subunit 9	-2.88469
	HELZ2	protein-coding	helicase with zinc finger 2	-2.88496
	STARD10	protein-coding	StAR related lipid transfer domain containing 10	-2.8937
	SLC29A3	protein-coding	solute carrier family 29 member 3	-2.89419
	PACS2	protein-coding	phosphofurin acidic cluster sorting protein 2	-2.89639
	TCF21	protein-coding	transcription factor 21	-2.89999
	SSH3	protein-coding	slingshot protein phosphatase 3	-2.90194
	LOC105372424	ncRNA	uncharacterized LOC105372424	-2.90262
	AES	protein-coding	amino-terminal enhancer of split	-2.91868
	OVOL1	protein-coding	ovo like transcriptional repressor 1	-2.91881
	CLIP2	protein-coding	CAP-Gly domain containing linker protein 2	-2.92475
	SREBF1	protein-coding	sterol regulatory element binding transcription factor 1	-2.92588
	GIPR	protein-coding	gastric inhibitory polypeptide receptor	-2.92813
	ZFP36	protein-coding	ZFP36 ring finger protein	-2.93763
	HLA-A	protein-coding	major histocompatibility complex, class I, A	-2.9404
	F8A1	protein-coding	coagulation factor VIII-associated 1	-2.94378
	IGF2	protein-coding	insulin like growth factor 2	-2.94393
	FKBP8	protein-coding	FK506 binding protein 8	-2.95254
	PLXNB3	protein-coding	plexin B3	-2.96853
	ADSSL1	protein-coding	adenylosuccinate synthase like 1	-2.97146
	PFKFB4	protein-coding	6-phosphofructo-2-kinase/fructose-2,6-biphosphatase 4	-2.98615
	EMD	protein-coding	emerin	-2.99258
	LPIN3	protein-coding	lipin 3	-2.99267
	PLD3	protein-coding	phospholipase D family member 3	-2.99535
	MAP2K7	protein-coding	mitogen-activated protein kinase kinase 7	-2.99601
	TUBGCP6	protein-coding	tubulin gamma complex associated protein 6	-3.00133
	S100A11	protein-coding	S100 calcium binding protein A11	-3.0143
	ELMO3	protein-coding	engulfment and cell motility 3	-3.02342
	RPS10P19	pseudo	ribosomal protein S10 pseudogene 19	-3.02402
	ZNF646	protein-coding	zinc finger protein 646	-3.02688
	MTSS1L	protein-coding	MTSS1L, I-BAR domain containing	-3.03047
	NPIPB11	protein-coding	nuclear pore complex interacting protein family member B11	-3.0374
	MYO15B	protein-coding	myosin XVB	-3.03757
	APLP1	protein-coding	amyloid beta precursor like protein 1	-3.0388
	ZER1	protein-coding	zyg-11 related cell cycle regulator	-3.03923
	NOL3	protein-coding	nucleolar protein 3	-3.0421
	ZNF579	protein-coding	zinc finger protein 579	-3.04289
	LSR	protein-coding	lipolysis stimulated lipoprotein receptor	-3.04303
	LOC102724660	ncRNA	uncharacterized LOC102724660	-3.04333
	HOXA6	protein-coding	homeobox A6	-3.04762
	PPP1R37	protein-coding	protein phosphatase 1 regulatory subunit 37	-3.04823
	RPL30	protein-coding	ribosomal protein L30	-3.05774
	EPS8L2	protein-coding	EPS8 like 2	-3.05804
	HMGA1	protein-coding	high mobility group AT-hook 1	-3.06008
	TFF2	protein-coding	trefoil factor 2	-3.06501
	C10orf10	protein-coding	chromosome 10 open reading frame 10	-3.06603
	DPM2	protein-coding	dolichyl-phosphate mannosyltransferase subunit 2, regulatory	-3.06907
	TMEM198B	pseudo	transmembrane protein 198B (pseudogene)	-3.06946
	LOC105375127	ncRNA	uncharacterized LOC105375127	-3.08232
	ARVCF	protein-coding	armadillo repeat gene deleted in velocardiofacial syndrome	-3.0955
	LOC729966	ncRNA	uncharacterized LOC729966	-3.09899
	ZMAT5	protein-coding	zinc finger matrin-type 5	-3.10312
	PGPEP1	protein-coding	pyroglutamyl-peptidase I	-3.10511
	PER1	protein-coding	period circadian clock 1	-3.10735
	MAPK7	protein-coding	mitogen-activated protein kinase 7	-3.11436
	DUSP23	protein-coding	dual specificity phosphatase 23	-3.13192
	POR	protein-coding	cytochrome p450 oxidoreductase	-3.1332
	SHKBP1	protein-coding	SH3KBP1 binding protein 1	-3.13975
	HSPB1	protein-coding	heat shock protein family B (small) member 1	-3.14828
	ZNF580	protein-coding	zinc finger protein 580	-3.15914
	NR1H2	protein-coding	nuclear receptor subfamily 1 group H member 2	-3.16687
	TAF4	protein-coding	TATA-box binding protein associated factor 4	-3.1691
	TRPM4	protein-coding	transient receptor potential cation channel subfamily M member 4	-3.17323
	NXPH4	protein-coding	neurexophilin 4	-3.18051
	ROGDI	protein-coding	rogdi homolog	-3.18331
	SYT7	protein-coding	synaptotagmin 7	-3.18693
	MDK	protein-coding	midkine (neurite growth-promoting factor 2)	-3.18941
	GIGYF1	protein-coding	GRB10 interacting GYF protein 1	-3.18947
	CARD19	protein-coding	caspase recruitment domain family member 19	-3.19085
	CYB5R3	protein-coding	cytochrome b5 reductase 3	-3.20413
	RPS15A	protein-coding	ribosomal protein S15a	-3.20744
	HIST1H2AC	protein-coding	histone cluster 1 H2A family member c	-3.21126
	HID1	protein-coding	HID1 domain containing	-3.2149
	ZNF581	protein-coding	zinc finger protein 581	-3.21702
	GPX3	protein-coding	glutathione peroxidase 3	-3.22071
	RPL31	protein-coding	ribosomal protein L31	-3.22155
	EHD1	protein-coding	EH domain containing 1	-3.22344
	MBD6	protein-coding	methyl-CpG binding domain protein 6	-3.22757
	CALCOCO1	protein-coding	calcium binding and coiled-coil domain 1	-3.23296
	ALKBH6	protein-coding	alkB homolog 6	-3.23306
	LIPE	protein-coding	lipase E, hormone sensitive type	-3.2378
	SIGIRR	protein-coding	single Ig and TIR domain containing	-3.24073
	GPAA1	protein-coding	glycosylphosphatidylinositol anchor attachment 1	-3.24088
	RPS15	protein-coding	ribosomal protein S15	-3.24566
	COL4A2	protein-coding	collagen type IV alpha 2 chain	-3.24835
	MXD3	protein-coding	MAX dimerization protein 3	-3.25697
	SH3GL1	protein-coding	SH3 domain containing GRB2 like 1, endophilin A2	-3.25946
	CST3	protein-coding	cystatin C	-3.26548
	TTYH3	protein-coding	tweety family member 3	-3.26789
	TREX1	protein-coding	three prime repair exonuclease 1	-3.2684
	NDOR1	protein-coding	NADPH dependent diflavin oxidoreductase 1	-3.27845
	BCAM	protein-coding	basal cell adhesion molecule (Lutheran blood group)	-3.28781
	RAB40C	protein-coding	RAB40C, member RAS oncogene family	-3.30619
	FXYD5	protein-coding	FXYD domain containing ion transport regulator 5	-3.30621
	NPDC1	protein-coding	neural proliferation, differentiation and control 1	-3.30656
	MPST	protein-coding	mercaptopyruvate sulfurtransferase	-3.3096
	FA2H	protein-coding	fatty acid 2-hydroxylase	-3.30973
	MAFK	protein-coding	MAF bZIP transcription factor K	-3.32082
	BMF	protein-coding	Bcl2 modifying factor	-3.32816
	LIN7B	protein-coding	lin-7 homolog B, crumbs cell polarity complex component	-3.33267
	ATP5J2	protein-coding	ATP synthase, H+ transporting, mitochondrial Fo complex subunit F2	-3.33316
	TMEM94	protein-coding	transmembrane protein 94	-3.34136
	MVK	protein-coding	mevalonate kinase	-3.34705
	MICALL2	protein-coding	MICAL like 2	-3.35729
	C19orf33	protein-coding	chromosome 19 open reading frame 33	-3.35776
	RPS8	protein-coding	ribosomal protein S8	-3.3627
	MRPL55	protein-coding	mitochondrial ribosomal protein L55	-3.37344
	KCNH2	protein-coding	potassium voltage-gated channel subfamily H member 2	-3.37548
	GPR146	protein-coding	G protein-coupled receptor 146	-3.37794
	GPA33	protein-coding	glycoprotein A33	-3.3816
	UNC93B1	protein-coding	unc-93 homolog B1 (C. elegans)	-3.38525
	CIC	protein-coding	capicua transcriptional repressor	-3.39942
	ARHGDIA	protein-coding	Rho GDP dissociation inhibitor alpha	-3.40048
	EFNB1	protein-coding	ephrin B1	-3.40349
	GRIN2D	protein-coding	glutamate ionotropic receptor NMDA type subunit 2D	-3.41487
	JUNB	protein-coding	JunB proto-oncogene, AP-1 transcription factor subunit	-3.42046
	CRIP2	protein-coding	cysteine rich protein 2	-3.42252
	UNC119	protein-coding	unc-119 lipid binding chaperone	-3.42679
	PLXND1	protein-coding	plexin D1	-3.42698
	KCNC3	protein-coding	potassium voltage-gated channel subfamily C member 3	-3.43213
	SESN2	protein-coding	sestrin 2	-3.43601
	CREB3L1	protein-coding	cAMP responsive element binding protein 3 like 1	-3.4416
	MGAT4B	protein-coding	mannosyl (alpha-1,3-)-glycoprotein beta-1,4-N-acetylglucosaminyltransferase, isozyme B	-3.4574
	PYCARD	protein-coding	PYD and CARD domain containing	-3.46878
	RN7SL1	scRNA	RNA, 7SL, cytoplasmic 1	-3.47355
	TMEM53	protein-coding	transmembrane protein 53	-3.48344
	CBLC	protein-coding	Cbl proto-oncogene C	-3.4838
	GCHFR	protein-coding	GTP cyclohydrolase I feedback regulator	-3.48619
	AMDHD2	protein-coding	amidohydrolase domain containing 2	-3.49693
	UBE2CP5	pseudo	ubiquitin conjugating enzyme E2 C pseudogene 5	-3.50599
	RRAS	protein-coding	related RAS viral (r-ras) oncogene homolog	-3.53236
	CDA	protein-coding	cytidine deaminase	-3.55033
	ANGPT4	protein-coding	angiopoietin 4	-3.55041
	C6orf223	protein-coding	chromosome 6 open reading frame 223	-3.55819
	CRABP2	protein-coding	cellular retinoic acid binding protein 2	-3.56024
	HMOX1	protein-coding	heme oxygenase 1	-3.56277
	USF2	protein-coding	upstream transcription factor 2, c-fos interacting	-3.56335
	PRAP1	protein-coding	proline rich acidic protein 1	-3.58017
	RPS16	protein-coding	ribosomal protein S16	-3.58355
	ACAP3	protein-coding	ArfGAP with coiled-coil, ankyrin repeat and PH domains 3	-3.58397
	BOK	protein-coding	BOK, BCL2 family apoptosis regulator	-3.58988
	SEMA3F	protein-coding	semaphorin 3F	-3.58991
	MRPL41	protein-coding	mitochondrial ribosomal protein L41	-3.59589
	RPL19P9	pseudo	ribosomal protein L19 pseudogene 9	-3.5977
	GAPDHP1	pseudo	glyceraldehyde-3-phosphate dehydrogenase pseudogene 1	-3.59788
	FGFRL1	protein-coding	fibroblast growth factor receptor-like 1	-3.62729
	NUBP2	protein-coding	nucleotide binding protein 2	-3.63798
	YPEL3	protein-coding	yippee like 3	-3.65196
	DBP	protein-coding	D-box binding PAR bZIP transcription factor	-3.65432
	DMTN	protein-coding	dematin actin binding protein	-3.66266
	BLOC1S1	protein-coding	biogenesis of lysosomal organelles complex 1 subunit 1	-3.67098
	CYBA	protein-coding	cytochrome b-245 alpha chain	-3.6714
	RPL7AP6	pseudo	ribosomal protein L7a pseudogene 6	-3.67226
	SCAF1	protein-coding	SR-related CTD associated factor 1	-3.68102
	MIIP	protein-coding	migration and invasion inhibitory protein	-3.68486
	PRR12	protein-coding	proline rich 12	-3.69185
	PIGCP1	pseudo	phosphatidylinositol glycan anchor biosynthesis class C pseudogene 1	-3.69289
	CAPS	protein-coding	calcyphosine	-3.70383
	IRF5	protein-coding	interferon regulatory factor 5	-3.75154
	RPL41	protein-coding	ribosomal protein L41	-3.79539
	CRACR2B	protein-coding	calcium release activated channel regulator 2B	-3.79754
	BLVRB	protein-coding	biliverdin reductase B	-3.80073
	ZSWIM4	protein-coding	zinc finger SWIM-type containing 4	-3.81094
	RPL31P4	pseudo	ribosomal protein L31 pseudogene 4	-3.81701
	RAB1B	protein-coding	RAB1B, member RAS oncogene family	-3.82777
	RPLP2	protein-coding	ribosomal protein lateral stalk subunit P2	-3.83363
	RARA	protein-coding	retinoic acid receptor alpha	-3.87
	GDF15	protein-coding	growth differentiation factor 15	-3.87749
	NAA60	protein-coding	N(alpha)-acetyltransferase 60, NatF catalytic subunit	-3.9078
	CDHR5	protein-coding	cadherin related family member 5	-3.91511
	MTRNR2L10	protein-coding	MT-RNR2-like 10	-3.93099
	KIFC2	protein-coding	kinesin family member C2	-3.95104
	UPK3B	protein-coding	uroplakin 3B	-3.97743
	ZNF467	protein-coding	zinc finger protein 467	-3.98413
	HIST1H1E	protein-coding	histone cluster 1 H1 family member e	-3.99884
	MAF1	protein-coding	MAF1 homolog, negative regulator of RNA polymerase III	-4.03934
	SH3BP1	protein-coding	SH3 domain binding protein 1	-4.04402
	C15orf65	protein-coding	chromosome 15 open reading frame 65	-4.06451
	SPEG	protein-coding	SPEG complex locus	-4.07854
	TRIM52-AS1	ncRNA	TRIM52 antisense RNA 1 (head to head)	-4.08299
	AGPAT2	protein-coding	1-acylglycerol-3-phosphate O-acyltransferase 2	-4.10926
	EPN3	protein-coding	epsin 3	-4.11346
	FAM222A	protein-coding	family with sequence similarity 222 member A	-4.13304
	DMWD	protein-coding	dystrophia myotonica, WD repeat containing	-4.13352
	FPR3	protein-coding	formyl peptide receptor 3	-4.14713
	NMB	protein-coding	neuromedin B	-4.15965
	CLDN3	protein-coding	claudin 3	-4.16511
	RTN4R	protein-coding	reticulon 4 receptor	-4.18327
	LOC107985976	ncRNA	uncharacterized LOC107985976	-4.21206
	TSPO	protein-coding	translocator protein	-4.21695
	NCKAP5L	protein-coding	NCK associated protein 5 like	-4.22163
	ATP6V0C	protein-coding	ATPase H+ transporting V0 subunit c	-4.22167
	TSC22D4	protein-coding	TSC22 domain family member 4	-4.26063
	LOC105370439	ncRNA	uncharacterized LOC105370439	-4.26357
	COL18A1	protein-coding	collagen type XVIII alpha 1 chain	-4.284
	SLC29A4	protein-coding	solute carrier family 29 member 4	-4.29165
	RAB11B	protein-coding	RAB11B, member RAS oncogene family	-4.30983
	FAM110A	protein-coding	family with sequence similarity 110 member A	-4.31667
	ZNF385C	protein-coding	zinc finger protein 385C	-4.34092
	GLTSCR2	protein-coding	glioma tumor suppressor candidate region gene 2	-4.3455
	CAMSAP3	protein-coding	calmodulin regulated spectrin associated protein family member 3	-4.34666
	LOC105373369	ncRNA	uncharacterized LOC105373369	-4.34739
	TSTD1	protein-coding	thiosulfate sulfurtransferase like domain containing 1	-4.35058
	C1orf35	protein-coding	chromosome 1 open reading frame 35	-4.35868
	ZNF444	protein-coding	zinc finger protein 444	-4.3932
	IL34	protein-coding	interleukin 34	-4.40117
	HIST1H2AL	protein-coding	histone cluster 1 H2A family member l	-4.41072
	MMP15	protein-coding	matrix metallopeptidase 15	-4.41989
	CDKN2A	protein-coding	cyclin dependent kinase inhibitor 2A	-4.43746
	RPS15AP1	pseudo	ribosomal protein S15a pseudogene 1	-4.45722
	CITED2	protein-coding	Cbp/p300 interacting transactivator with Glu/Asp rich carboxy-terminal domain 2	-4.55072
	RGS19	protein-coding	regulator of G-protein signaling 19	-4.55319
	MIR194-2HG	ncRNA	MIR194-2 host gene	-4.55619
	ULK1	protein-coding	unc-51 like autophagy activating kinase 1	-4.61607
	SLC39A4	protein-coding	solute carrier family 39 member 4	-4.62875
	LIMS2	protein-coding	LIM zinc finger domain containing 2	-4.70617
	MINCR	ncRNA	MYC-induced long noncoding RNA	-4.70959
	EFNA4	protein-coding	ephrin A4	-4.71649
	FZR1	protein-coding	fizzy/cell division cycle 20 related 1	-4.88108
	SLC5A9	protein-coding	solute carrier family 5 member 9	-4.90208
	LHPP	protein-coding	phospholysine phosphohistidine inorganic pyrophosphate phosphatase	-4.90898
	BCL3	protein-coding	B-cell CLL/lymphoma 3	-4.96192
	SH3BGRL3	protein-coding	SH3 domain binding glutamate rich protein like 3	-5.08872
	OST4	protein-coding	oligosaccharyltransferase complex subunit 4, non-catalytic	-5.13056
	MTRNR2L3	protein-coding	MT-RNR2-like 3	-5.16181
	GAPDHP65	pseudo	glyceraldehyde 3 phosphate dehydrogenase pseudogene 65	-5.18155
	HIST2H2AC	protein-coding	histone cluster 2 H2A family member c	-5.19154
	TRAPPC12	protein-coding	trafficking protein particle complex 12	-5.1944
	HES4	protein-coding	hes family bHLH transcription factor 4	-5.20573
	RPL37A	protein-coding	ribosomal protein L37a	-5.26068
	GAPDHP61	pseudo	glyceraldehyde 3 phosphate dehydrogenase pseudogene 61	-5.31976
	DBNDD1	protein-coding	dysbindin domain containing 1	-5.32053
	KRT8P3	pseudo	keratin 8 pseudogene 3	-5.33093
	TNNI2	protein-coding	troponin I2, fast skeletal type	-5.3643
	NOXA1	protein-coding	NADPH oxidase activator 1	-5.38003
	FAM71E1	protein-coding	family with sequence similarity 71 member E1	-5.43485
	ERF	protein-coding	ETS2 repressor factor	-5.43572
	CCL15	protein-coding	C-C motif chemokine ligand 15	-5.4403
	PDZD7	protein-coding	PDZ domain containing 7	-5.45301
	GSTM4	protein-coding	glutathione S-transferase mu 4	-5.46274
	LOC644794	ncRNA	uncharacterized LOC644794	-5.48363
	FOSB	protein-coding	FosB proto-oncogene, AP-1 transcription factor subunit	-5.49125
	PLEKHH3	protein-coding	pleckstrin homology, MyTH4 and FERM domain containing H3	-5.53287
	IGFL1P1	pseudo	IGF like family member 1 pseudogene 1	-5.53762
	UPK3A	protein-coding	uroplakin 3A	-5.69368
	PNPLA2	protein-coding	patatin like phospholipase domain containing 2	-5.69854
	UBTD1	protein-coding	ubiquitin domain containing 1	-5.73958
	NPIPB5	protein-coding	nuclear pore complex interacting protein family member B5	-5.79513
	LRFN3	protein-coding	leucine rich repeat and fibronectin type III domain containing 3	-5.96283
	LRRC37A6P	pseudo	leucine rich repeat containing 37 member A6, pseudogene	-5.99645
	H1FX	protein-coding	H1 histone family member X	-6.06297
	LOC107985961	ncRNA	uncharacterized LOC107985961	-6.10225
	CLIC3	protein-coding	chloride intracellular channel 3	-6.13695
	ZFPM1	protein-coding	zinc finger protein, FOG family member 1	-6.15386
	LOC100420758	pseudo	poly(A) binding protein nuclear 1 pseudogene	-6.1696
	LRRC10B	protein-coding	leucine rich repeat containing 10B	-6.18055
	HIST1H2AG	protein-coding	histone cluster 1 H2A family member g	-6.23043
	PROC	protein-coding	protein C, inactivator of coagulation factors Va and VIIIa	-6.35406
	RPS8P8	pseudo	ribosomal protein S8 pseudogene 8	-6.36406
	NDUFA4L2	protein-coding	NDUFA4, mitochondrial complex associated like 2	-6.36525
	MTRNR2L11	pseudo	MT-RNR2-like 11	-6.3786
	IHH	protein-coding	indian hedgehog	-6.55832
	HIST1H2AI	protein-coding	histone cluster 1 H2A family member i	-6.57315
	LOC105369635	ncRNA	uncharacterized LOC105369635	-6.58374
	SNX22	protein-coding	sorting nexin 22	-6.62134
	HIST1H2AJ	protein-coding	histone cluster 1 H2A family member j	-6.64037
	PDLIM2	protein-coding	PDZ and LIM domain 2	-6.6472
	BAIAP3	protein-coding	BAI1 associated protein 3	-6.68764
	DUSP8P5	pseudo	dual specificity phosphatase 8 pseudogene 5	-6.71928
	RPL30P4	pseudo	ribosomal protein L30 pseudogene 4	-6.82631
	LEMD1	protein-coding	LEM domain containing 1	-6.89808
	CLDN15	protein-coding	claudin 15	-6.98515
	LOC100130691	ncRNA	uncharacterized LOC100130691	-7.0395
	RPL23AP65	pseudo	ribosomal protein L23a pseudogene 65	-7.09223
	FTH1P10	pseudo	ferritin heavy chain 1 pseudogene 10	-7.09388
	TMUB1	protein-coding	transmembrane and ubiquitin like domain containing 1	-7.15714
	CHADL	protein-coding	chondroadherin like	-7.20017
	LOC107984744	ncRNA	uncharacterized LOC107984744	-7.27348
	VMAC	protein-coding	vimentin-type intermediate filament associated coiled-coil protein	-7.28449
	ABHD11-AS1	ncRNA	ABHD11 antisense RNA 1 (tail to tail)	-7.3228
	RPL31P10	pseudo	ribosomal protein L31 pseudogene 10	-7.33285
	TRAPPC5	protein-coding	trafficking protein particle complex 5	-7.39106
	RPLP1P4	pseudo	ribosomal protein lateral stalk subunit P1 pseudogene 4	-7.50896
	TMEM160	protein-coding	transmembrane protein 160	-7.51676
	RPS16P10	pseudo	ribosomal protein S16 pseudogene 10	-7.53756
	FAM131B	protein-coding	family with sequence similarity 131 member B	-7.59638
	KIF12	protein-coding	kinesin family member 12	-7.61378
	MTRNR2L13	pseudo	MT-RNR2-like 13	-7.63826
	ANG	protein-coding	angiogenin	-7.65068
	HIST1H3B	protein-coding	histone cluster 1 H3 family member b	-7.66552
	C21orf2	protein-coding	chromosome 21 open reading frame 2	-7.82545
	HIST2H2AB	protein-coding	histone cluster 2 H2A family member b	-7.87342
	ADAMTSL5	protein-coding	ADAMTS like 5	-7.96674
	PSCA	protein-coding	prostate stem cell antigen	-8.02619
	RPS27P19	pseudo	ribosomal protein S27 pseudogene 19	-8.3096
	FAM131C	protein-coding	family with sequence similarity 131 member C	-8.4769
	RPS15AP24	pseudo	ribosomal protein S15a pseudogene 24	-8.5571
	CNFN	protein-coding	cornifelin	-9.03703
	RPL12P16	pseudo	ribosomal protein L12 pseudogene 16	-9.11663
	PPDPF	protein-coding	pancreatic progenitor cell differentiation and proliferation factor	-9.51939
	C4orf48	protein-coding	chromosome 4 open reading frame 48	-9.55585
	ATP8A2P3	pseudo	ATPase phospholipid transporting 8A2 pseudogene 3	-9.56562
	HIST1H2AK	protein-coding	histone cluster 1 H2A family member k	-10.3447
	RPS27	protein-coding	ribosomal protein S27	-10.7081
	MAGEA5	protein-coding	MAGE family member A5	-11.2242
	LOC105372407	ncRNA	uncharacterized LOC105372407	-11.4798
	RPL37P23	pseudo	ribosomal protein L37 pseudogene 23	-11.5483
	EDN2	protein-coding	endothelin 2	-11.9347
	RPS16P1	pseudo	ribosomal protein S16 pseudogene 1	-12.2897
	RPS27P3	pseudo	ribosomal protein S27 pseudogene 3	-12.7038
	HIST1H3J	protein-coding	histone cluster 1 H3 family member j	-12.9822
	RPS27P4	pseudo	ribosomal protein S27 pseudogene 4	-13.08
	PLIN5	protein-coding	perilipin 5	-13.196
	SNORA48	snoRNA	small nucleolar RNA, H/ACA box 48	-13.9424
	GAPDHP71	pseudo	glyceraldehyde-3-phosphate dehydrogenase pseudogene 71	-14.6081
	RPPH1	ncRNA	ribonuclease P RNA component H1	-15.0522
	RMRP	ncRNA	RNA component of mitochondrial RNA processing endoribonuclease	-15.1431
	KRT8P42	pseudo	keratin 8 pseudogene 42	-16.7378
	TERC	ncRNA	telomerase RNA component	-21.6758
	GNG7	protein-coding	G protein subunit gamma 7	-26.0165
	ACTG1P23	pseudo	actin gamma 1 pseudogene 23	-34.544
	RPS2P40	pseudo	ribosomal protein S2 pseudogene 40	-37.9989
	PALM3	protein-coding	paralemmin 3	-38.0153
	RPS11P7	pseudo	ribosomal protein S11 pseudogene 7	-39.9919
	RPL15P14	pseudo	ribosomal protein L15 pseudogene 14	-42.4172
	LOC727884	pseudo	insulin like growth factor 2 mRNA binding protein 2 pseudogene	-49.2083
	CD7	protein-coding	CD7 molecule	-68.1205
	KCNK7	protein-coding	potassium two pore domain channel subfamily K member 7	-72.2462
	KLHDC8B	protein-coding	kelch domain containing 8B	-73.3658
	LOC105371036	ncRNA	uncharacterized LOC105371036	-104.956
	SLMO2-ATP5E	ncRNA	SLMO2-ATP5E readthrough	-257.72
	MROH7	protein-coding	maestro heat like repeat family member 7	-560.682
	EEF1E1-BLOC1S5	ncRNA	EEF1E1-BLOC1S5 readthrough (NMD candidate)	-873.233
	* Significant differences between the LSMMG-infected and time-matched uninfected cultures were determined according to an FDR < 0.05 and a minimum logFC of 1 or -1 (corresponding to a 2-fold increase or decrease in expression, respectively). LogFC values were converted to fold change in this table. Red shading indicates upregulation in the infected culture, blue shading downregulation in the infe…

## Sheet: WT Control-infected vs UN
	Survival: WT Control-infected versus uninfected host cells *
	Gene ID	Type	Description	Fold Change (Infected/Uninfected)
	Survival: Upregulated genes (48)
	STIP1P1	pseudo	stress induced phosphoprotein 1 pseudogene 1	824.16
	PI3	protein-coding	peptidase inhibitor 3	234.504
	CCL20	protein-coding	C-C motif chemokine ligand 20	233.063
	LOC100419700	pseudo	melanoma inhibitory activity 2 pseudogene	127.56
	CXCL2	protein-coding	C-X-C motif chemokine ligand 2	109.018
	SAA2	protein-coding	serum amyloid A2	96.3941
	LOC107985784	ncRNA	uncharacterized LOC107985784	79.1646
	KANSL1	protein-coding	KAT8 regulatory NSL complex subunit 1	70.8911
	CXCL3	protein-coding	C-X-C motif chemokine ligand 3	68.9697
	LOC100421606	pseudo	family with sequence similarity 133 member A pseudogene	66.6636
	MIR3142HG	ncRNA	MIR3142 host gene	53.191
	CXCL1	protein-coding	C-X-C motif chemokine ligand 1	50.819
	HDAC9	protein-coding	histone deacetylase 9	41.2641
	RNU2-7P	pseudo	RNA, U2 small nuclear 7, pseudogene	37.5222
	LOC107987276	protein-coding	translation initiation factor IF-2-like	35.376
	AMIGO3	protein-coding	adhesion molecule with Ig like domain 3	26.7697
	C1orf220	ncRNA	chromosome 1 open reading frame 220	26.1553
	C3	protein-coding	complement C3	16.1408
	CXCL6	protein-coding	C-X-C motif chemokine ligand 6	15.9556
	CXCL8	protein-coding	C-X-C motif chemokine ligand 8	15.8147
	LOC105379175	ncRNA	uncharacterized LOC105379175	12.4657
	CARD8-AS1	ncRNA	CARD8 antisense RNA 1	10.9153
	HNRNPA1L2	protein-coding	heterogeneous nuclear ribonucleoprotein A1-like 2	10.6055
	SNHG20	ncRNA	small nucleolar RNA host gene 20	8.15045
	CXCL10	protein-coding	C-X-C motif chemokine ligand 10	7.12451
	RNPS1P1	pseudo	RNA binding protein with serine rich domain 1 pseudogene 1	5.9676
	POU2F2	protein-coding	POU class 2 homeobox 2	4.53879
	ZNF443	protein-coding	zinc finger protein 443	4.3693
	PLK1	protein-coding	polo like kinase 1	4.10717
	DMBT1	protein-coding	deleted in malignant brain tumors 1	3.4941
	MCAM	protein-coding	melanoma cell adhesion molecule	3.48815
	BCL2L2-PABPN1	protein-coding	BCL2L2-PABPN1 readthrough	3.46707
	AEN	protein-coding	apoptosis enhancing nuclease	3.37832
	EXOSC6	protein-coding	exosome component 6	3.1919
	LAS1L	protein-coding	LAS1 like, ribosome biogenesis factor	3.15688
	LCN2	protein-coding	lipocalin 2	3.08815
	CXCL11	protein-coding	C-X-C motif chemokine ligand 11	2.99709
	NFKBIE	protein-coding	NFKB inhibitor epsilon	2.96598
	MARVELD3	protein-coding	MARVEL domain containing 3	2.73713
	AFMID	protein-coding	arylformamidase	2.60199
	BIRC3	protein-coding	baculoviral IAP repeat containing 3	2.58235
	IRAK2	protein-coding	interleukin 1 receptor associated kinase 2	2.56717
	RBM25	protein-coding	RNA binding motif protein 25	2.54485
	FRMD8	protein-coding	FERM domain containing 8	2.42488
	PSPH	protein-coding	phosphoserine phosphatase	2.32823
	NFKBIA	protein-coding	NFKB inhibitor alpha	2.2038
	HNRNPA0	protein-coding	heterogeneous nuclear ribonucleoprotein A0	2.1983
	AMBRA1	protein-coding	autophagy and beclin 1 regulator 1	2.18488
	Survival: Downregulated genes (70)
	TCF4	protein-coding	transcription factor 4	-2.30704
	HTR1D	protein-coding	5-hydroxytryptamine receptor 1D	-2.64594
	ADAM28	protein-coding	ADAM metallopeptidase domain 28	-2.96924
	PKIB	protein-coding	cAMP-dependent protein kinase inhibitor beta	-4.18841
	LOC107985276	pseudo	zinc finger protein 440-like	-6.07968
	HSPA6	protein-coding	heat shock protein family A (Hsp70) member 6	-6.96802
	FAM177B	protein-coding	family with sequence similarity 177 member B	-8.89974
	GRIA3	protein-coding	glutamate ionotropic receptor AMPA type subunit 3	-10.589
	LOC102723741	ncRNA	uncharacterized LOC102723741	-11.5013
	LOC107986010	ncRNA	uncharacterized LOC107986010	-11.6834
	EDN2	protein-coding	endothelin 2	-11.9213
	LOC105373046	ncRNA	uncharacterized LOC105373046	-12.0457
	SNORA18	snoRNA	small nucleolar RNA, H/ACA box 18	-12.3041
	MKLN1-AS	ncRNA	MKLN1 antisense RNA	-13.426
	CYP3A4	protein-coding	cytochrome P450 family 3 subfamily A member 4	-14.8617
	LGSN	protein-coding	lengsin, lens protein with glutamine synthetase domain	-17.8046
	VPS26BP1	pseudo	VPS26B pseudogene 1	-18.8359
	LOC102724808	ncRNA	uncharacterized LOC102724808	-20.5918
	FOPNL	protein-coding	FGFR1OP N-terminal like	-21.8613
	LOC107985684	ncRNA	uncharacterized LOC107985684	-22.3528
	LRRC37A11P	pseudo	leucine rich repeat containing 37 member A11, pseudogene	-24.581
	MAGI1-AS1	ncRNA	MAGI1 antisense RNA 1	-25.4062
	RPS12P32	pseudo	ribosomal protein S12 pseudogene 32	-26.0651
	RAD17	protein-coding	RAD17 checkpoint clamp loader component	-26.6261
	MARK3P1	pseudo	microtubule affinity regulating kinase 3 pseudogene 1	-26.9257
	ART3	protein-coding	ADP-ribosyltransferase 3	-27.3403
	LOC102723444	ncRNA	uncharacterized LOC102723444	-27.5362
	LOC107986853	ncRNA	uncharacterized LOC107986853	-31.0885
	MANSC4	protein-coding	MANSC domain containing 4	-32.3995
	CARS	protein-coding	cysteinyl-tRNA synthetase	-33.2086
	CREB5	protein-coding	cAMP responsive element binding protein 5	-35.4662
	LOC107985727	pseudo	succinate dehydrogenase assembly factor 3, mitochondrial pseudogene	-35.6612
	OR2A3P	pseudo	olfactory receptor family 2 subfamily A member 3 pseudogene	-36.635
	LOC105374506	ncRNA	uncharacterized LOC105374506	-37.0067
	PRPH2	protein-coding	peripherin 2	-37.0325
	LOC107984947	ncRNA	uncharacterized LOC107984947	-38.3806
	KRT18P34	pseudo	keratin 18 pseudogene 34	-39.261
	RPL13AP12	pseudo	ribosomal protein L13a pseudogene 12	-39.5809
	CAND2	protein-coding	cullin associated and neddylation dissociated 2 (putative)	-40.0105
	LOC107987062	ncRNA	uncharacterized LOC107987062	-45.2373
	SOCS5P4	pseudo	suppressor of cytokine signaling 5 pseudogene 4	-47.2377
	RNU6-146P	pseudo	RNA, U6 small nuclear 146, pseudogene	-47.8953
	PDE4C	protein-coding	phosphodiesterase 4C	-53.0499
	ALG1L5P	pseudo	asparagine-linked glycosylation 1-like 5, pseudogene	-55.3705
	LOC101927824	protein-coding	translation initiation factor IF-2-like	-56.0052
	MEF2C	protein-coding	myocyte enhancer factor 2C	-56.6657
	LOC107985959	ncRNA	uncharacterized LOC107985959	-56.9017
	LOC105374806	ncRNA	uncharacterized LOC105374806	-56.9626
	LOC101927019	ncRNA	uncharacterized LOC101927019	-57.0288
	LOC105370888	ncRNA	uncharacterized LOC105370888	-59.8016
	LOC105370491	ncRNA	uncharacterized LOC105370491	-60.1628
	HMGB1P23	pseudo	high mobility group box 1 pseudogene 23	-61.2247
	CCDC74A	protein-coding	coiled-coil domain containing 74A	-62.4823
	LOC650866	pseudo	transient receptor potential cation channel subfamily C member 6 pseudogene	-64.8109
	LOC105370884	ncRNA	uncharacterized LOC105370884	-65.4167
	LOC100507291	ncRNA	uncharacterized LOC100507291	-68.5549
	AKR1C7P	pseudo	aldo-keto reductase family 1 member C7, pseudogene	-68.8602
	FILIP1	protein-coding	filamin A interacting protein 1	-71.9794
	LOC105371867	ncRNA	uncharacterized LOC105371867	-84.9241
	LOC105369438	ncRNA	uncharacterized LOC105369438	-93.7304
	LOC105370449	ncRNA	uncharacterized LOC105370449	-100.265
	HNRNPA1P71	pseudo	heterogeneous nuclear ribonucleoprotein A1 pseudogene 71	-100.663
	LOC105371082	ncRNA	uncharacterized LOC105371082	-111.796
	RLIMP2	pseudo	ring finger protein, LIM domain interacting pseudogene 2	-112.072
	HSD17B3	protein-coding	hydroxysteroid 17-beta dehydrogenase 3	-113.429
	THSD1	protein-coding	thrombospondin type 1 domain containing 1	-117.148
	RPL23AP81	pseudo	ribosomal protein L23a pseudogene 81	-128.494
	MMP13	protein-coding	matrix metallopeptidase 13	-136.676
	LOC107985944	ncRNA	uncharacterized LOC107985944	-142.514
	LOC105376382	ncRNA	uncharacterized LOC105376382	-185.279
	* Significant differences between the Control-infected and time-matched uninfected cultures were determined according to an FDR < 0.05 and a minimum logFC of 1 or -1 (corresponding to a 2-fold increase or decrease in expression, respectively). LogFC values were converted to fold change in this table. Red shading indicates upregulation in the infected culture, blue shading downregulation in the in…

## Sheet: WT LSMMG-infec vs Control infec
	Survival: WT LSMMG-infected versus control-infected host cells*
	Gene ID	Type	Description	Fold Change (LFS/Control)
	Survival: Upregulated genes (996)
	FGG	protein-coding	fibrinogen gamma chain	412.057
	RLIMP2	pseudo	ring finger protein, LIM domain interacting pseudogene 2	366.196
	LOC100422687	pseudo	pleckstrin homology domain containing A1 pseudogene	148.718
	AKR1C7P	pseudo	aldo-keto reductase family 1 member C7, pseudogene	136.45
	CPM	protein-coding	carboxypeptidase M	136.184
	FGB	protein-coding	fibrinogen beta chain	134.444
	LOC101928317	ncRNA	uncharacterized LOC101928317	126.633
	LOC100287361	pseudo	peptidyl-prolyl cis-trans isomerase A pseudogene	102.554
	LOC105378858	ncRNA	uncharacterized LOC105378858	99.6729
	LOC105379343	ncRNA	uncharacterized LOC105379343	98.4335
	ADAM1B	pseudo	ADAM metallopeptidase domain 1B (pseudogene)	97.8015
	LOC107985727	pseudo	succinate dehydrogenase assembly factor 3, mitochondrial pseudogene	94.1662
	LINC00515	ncRNA	long intergenic non-protein coding RNA 515	93.9616
	MMP13	protein-coding	matrix metallopeptidase 13	93.2708
	LOC101928371	ncRNA	uncharacterized LOC101928371	91.7643
	TNIP3	protein-coding	TNFAIP3 interacting protein 3	91.5773
	LOC105373832	ncRNA	uncharacterized LOC105373832	87.7257
	CYP3A7-CYP3A51P	protein-coding	CYP3A7-CYP3A51P readthrough	83.3038
	CNPY1	protein-coding	canopy FGF signaling regulator 1	80.8031
	LOC105370063	ncRNA	uncharacterized LOC105370063	80.4809
	LOC105369438	ncRNA	uncharacterized LOC105369438	79.3148
	LOC107984748	ncRNA	uncharacterized LOC107984748	76.8713
	CREB5	protein-coding	cAMP responsive element binding protein 5	76.3546
	LOC105374806	ncRNA	uncharacterized LOC105374806	75.0054
	LOC650866	pseudo	transient receptor potential cation channel subfamily C member 6 pseudogene	74.6551
	TMEM150C	protein-coding	transmembrane protein 150C	72.4925
	CFAP206	protein-coding	cilia and flagella associated protein 206	70.154
	SOCS5P4	pseudo	suppressor of cytokine signaling 5 pseudogene 4	69.9845
	CAB39P1	pseudo	calcium binding protein 39 pseudogene 1	67.6665
	LOC101927768	ncRNA	uncharacterized LOC101927768	67.581
	PRPH2	protein-coding	peripherin 2	66.8462
	LOC105377261	ncRNA	uncharacterized LOC105377261	65.3269
	LOC105376382	ncRNA	uncharacterized LOC105376382	63.1973
	TERB1	protein-coding	telomere repeat binding bouquet formation protein 1	62.8169
	LOC101929066	ncRNA	uncharacterized LOC101929066	62.2442
	RN7SKP56	pseudo	RNA, 7SK small nuclear pseudogene 56	61.8628
	NCALD	protein-coding	neurocalcin delta	60.0389
	LOC105370177	ncRNA	uncharacterized LOC105370177	59.843
	LOC105371554	ncRNA	uncharacterized LOC105371554	59.4368
	KIT	protein-coding	KIT proto-oncogene receptor tyrosine kinase	59.4194
	LOC107986456	ncRNA	uncharacterized LOC107986456	57.957
	LOC105375913	ncRNA	uncharacterized LOC105375913	57.9454
	RPL23AP81	pseudo	ribosomal protein L23a pseudogene 81	57.8975
	NMU	protein-coding	neuromedin U	55.8678
	LOC101928429	ncRNA	uncharacterized LOC101928429	55.8243
	LOC100419654	pseudo	melanoma inhibitory activity 2 pseudogene	55.1295
	PPIAP4	pseudo	peptidylprolyl isomerase A pseudogene 4	55.1263
	SPP1	protein-coding	secreted phosphoprotein 1	54.8987
	LOC107985746	ncRNA	uncharacterized LOC107985746	54.6911
	SERPINB3	protein-coding	serpin family B member 3	54.5884
	LOC107984575	ncRNA	uncharacterized LOC107984575	54.0256
	ECHDC3	protein-coding	enoyl-CoA hydratase domain containing 3	53.9078
	SOCS3	protein-coding	suppressor of cytokine signaling 3	53.8595
	LOC101927668	ncRNA	uncharacterized LOC101927668	53.5061
	LOC107984947	ncRNA	uncharacterized LOC107984947	53.3627
	LOC107984405	ncRNA	uncharacterized LOC107984405	53.3446
	LOC102724670	ncRNA	uncharacterized LOC102724670	53.2178
	LOC105378863	ncRNA	uncharacterized LOC105378863	52.4698
	THSD1	protein-coding	thrombospondin type 1 domain containing 1	51.6332
	LOC102723313	ncRNA	uncharacterized LOC102723313	51.5936
	LOC105378773	ncRNA	uncharacterized LOC105378773	51.3779
	LOC100507291	ncRNA	uncharacterized LOC100507291	51.2319
	LOC101241902	pseudo	chromosome 4 open reading frame 46 pseudogene	50.9045
	LOC105378097	ncRNA	uncharacterized LOC105378097	50.6612
	DENND2C	protein-coding	DENN domain containing 2C	50.5353
	LOC105375336	ncRNA	uncharacterized LOC105375336	49.4933
	RPL13AP12	pseudo	ribosomal protein L13a pseudogene 12	49.2227
	EEF1A1P39	pseudo	eukaryotic translation elongation factor 1 alpha 1 pseudogene 39	49.0419
	LLPHP2	pseudo	LLP homolog, long-term synaptic facilitation pseudogene 2	48.7222
	LOC100421437	pseudo	DnaJ heat shock protein family (Hsp40) member B7 pseudogene	48.3551
	LOC105370884	ncRNA	uncharacterized LOC105370884	48.2516
	PTGES3L-AARSD1	protein-coding	PTGES3L-AARSD1 readthrough	48.0121
	LOC105374487	ncRNA	uncharacterized LOC105374487	47.6164
	LOC105372877	ncRNA	uncharacterized LOC105372877	46.8527
	TYRO3P	pseudo	TYRO3P protein tyrosine kinase pseudogene	46.7639
	MTND5P25	pseudo	mitochondrially encoded NADH:ubiquinone oxidoreductase core subunit 5 pseudogene 25	46.7084
	RAD17	protein-coding	RAD17 checkpoint clamp loader component	46.387
	LOC100190934	pseudo	alcohol dehydrogenase 5 (class III), chi polypeptide pseudogene	46.0636
	LOC107986517	ncRNA	uncharacterized LOC107986517	45.3213
	LIN7A	protein-coding	lin-7 homolog A, crumbs cell polarity complex component	45.3011
	CCNJP2	pseudo	cyclin J pseudogene 2	45.2977
	TPK1	protein-coding	thiamin pyrophosphokinase 1	45.2194
	ST6GAL1	protein-coding	ST6 beta-galactoside alpha-2,6-sialyltransferase 1	44.961
	RPL29P16	pseudo	ribosomal protein L29 pseudogene 16	44.772
	PCDHB12	protein-coding	protocadherin beta 12	43.7418
	LOC105369887	ncRNA	uncharacterized LOC105369887	43.5516
	MANSC4	protein-coding	MANSC domain containing 4	43.4413
	LINC01564	ncRNA	long intergenic non-protein coding RNA 1564	43.4402
	EPHA6	protein-coding	EPH receptor A6	42.7603
	PTPRZ1	protein-coding	protein tyrosine phosphatase, receptor type Z1	42.6744
	TUBA3D	protein-coding	tubulin alpha 3d	42.5098
	RN7SL481P	pseudo	RNA, 7SL, cytoplasmic 481, pseudogene	42.3814
	IGFBP2	protein-coding	insulin like growth factor binding protein 2	42.2044
	LOC101927062	ncRNA	uncharacterized LOC101927062	42.0179
	GRIN2B	protein-coding	glutamate ionotropic receptor NMDA type subunit 2B	41.7716
	LOC102724808	ncRNA	uncharacterized LOC102724808	41.5914
	LOC105377871	ncRNA	uncharacterized LOC105377871	41.4083
	RPL32P24	pseudo	ribosomal protein L32 pseudogene 24	41.2849
	LOC100422382	pseudo	nocturnin pseudogene	41.0985
	MTND5P12	pseudo	mitochondrially encoded NADH:ubiquinone oxidoreductase core subunit 5 pseudogene 12	41.0608
	LOC105375181	ncRNA	uncharacterized LOC105375181	40.6677
	ANGPTL5	protein-coding	angiopoietin like 5	40.3115
	LOC107985959	ncRNA	uncharacterized LOC107985959	40.2486
	LOC100419572	pseudo	uracil DNA glycosylase pseudogene	40.1603
	LOC101927069	ncRNA	uncharacterized LOC101927069	39.7935
	LDLRAD4-AS1	ncRNA	LDLRAD4 antisense RNA 1	39.559
	LOC107984492	ncRNA	uncharacterized LOC107984492	38.9226
	LOC102724708	ncRNA	uncharacterized LOC102724708	38.6249
	LOC105374136	ncRNA	uncharacterized LOC105374136	37.8358
	C9	protein-coding	complement C9	37.8162
	LOC107985684	ncRNA	uncharacterized LOC107985684	37.8116
	IBTK	protein-coding	inhibitor of Bruton tyrosine kinase	37.6907
	LOC105370360	ncRNA	uncharacterized LOC105370360	37.6392
	F13B	protein-coding	coagulation factor XIII B chain	37.6303
	RPS2P16	pseudo	ribosomal protein S2 pseudogene 16	37.2313
	LOC105370057	ncRNA	uncharacterized LOC105370057	37.1605
	ALG1L9P	pseudo	asparagine-linked glycosylation 1-like 9, pseudogene	37.0065
	HSD17B3	protein-coding	hydroxysteroid 17-beta dehydrogenase 3	36.6864
	LOC105371674	ncRNA	uncharacterized LOC105371674	36.4858
	LOC105371082	ncRNA	uncharacterized LOC105371082	36.0101
	LOC107984338	ncRNA	uncharacterized LOC107984338	35.5302
	LOC105375549	ncRNA	uncharacterized LOC105375549	35.2674
	HNRNPA1P71	pseudo	heterogeneous nuclear ribonucleoprotein A1 pseudogene 71	35.2255
	RNU6-82P	pseudo	RNA, U6 small nuclear 82, pseudogene	35.0063
	LOC107984631	ncRNA	uncharacterized LOC107984631	34.8016
	DUTP1	pseudo	deoxyuridine triphosphatase pseudogene 1	34.6364
	CDCA4P1	pseudo	cell division cycle associated 4 pseudogene 1	34.4913
	LOC107985679	ncRNA	uncharacterized LOC107985679	34.3918
	RNU4ATAC16P	pseudo	RNA, U4atac small nuclear 16, pseudogene	34.1215
	SNORD79	snoRNA	small nucleolar RNA, C/D box 79	33.9342
	LINC01393	ncRNA	long intergenic non-protein coding RNA 1393	33.654
	TMEM92-AS1	ncRNA	TMEM92 antisense RNA 1	33.4774
	RPL13P9	pseudo	ribosomal protein L13 pseudogene 9	33.2435
	C11orf91	protein-coding	chromosome 11 open reading frame 91	33.1961
	LOC100421154	pseudo	developmental pluripotency associated 4 pseudogene	33.0696
	LOC105377086	ncRNA	uncharacterized LOC105377086	32.7882
	LOC105369203	ncRNA	uncharacterized LOC105369203	32.4618
	LOC105370594	ncRNA	uncharacterized LOC105370594	32.3075
	SNORA6	snoRNA	small nucleolar RNA, H/ACA box 6	32.1414
	LOC105370449	ncRNA	uncharacterized LOC105370449	31.9608
	RPS24P5	pseudo	ribosomal protein S24 pseudogene 5	31.6406
	LOC100287148	pseudo	peroxiredoxin 6 pseudogene	31.6321
	SNORD71	snoRNA	small nucleolar RNA, C/D box 71	31.5828
	LOC107984679	ncRNA	uncharacterized LOC107984679	31.4364
	LOC101929918	ncRNA	uncharacterized LOC101929918	31.287
	PLAGL1	protein-coding	PLAG1 like zinc finger 1	31.1044
	UBE2FP1	pseudo	ubiquitin conjugating enzyme E2 F (putative) pseudogene 1	30.5699
	PLET1	protein-coding	placenta expressed transcript 1	30.4391
	RPS20P18	pseudo	ribosomal protein S20 pseudogene 18	30.4348
	LOC107985944	ncRNA	uncharacterized LOC107985944	30.191
	RN7SKP115	pseudo	RNA, 7SK small nuclear pseudogene 115	30.1288
	LOC105372430	ncRNA	uncharacterized LOC105372430	30.0423
	LOC107985786	ncRNA	uncharacterized LOC107985786	29.7855
	ISPD-AS1	ncRNA	ISPD antisense RNA 1	29.674
	LOC105377113	ncRNA	uncharacterized LOC105377113	29.6117
	LOC105379235	ncRNA	uncharacterized LOC105379235	29.5636
	NDUFB4P1	pseudo	NADH:ubiquinone oxidoreductase subunit B4 pseudogene 1	29.5626
	RNU6-146P	pseudo	RNA, U6 small nuclear 146, pseudogene	29.4461
	LOC101928879	protein-coding	COMM domain-containing protein 5-like	29.4385
	LOC101928105	ncRNA	uncharacterized LOC101928105	29.3681
	IRGM	protein-coding	immunity related GTPase M	29.2231
	LOC107986062	protein-coding	endogenous retrovirus group K member 9 Pol protein-like	29.0875
	RNY1P13	pseudo	RNA, Ro-associated Y1 pseudogene 13	29.0577
	HS6ST3	protein-coding	heparan sulfate 6-O-sulfotransferase 3	28.7211
	LOC105370491	ncRNA	uncharacterized LOC105370491	28.7201
	LOC101927019	ncRNA	uncharacterized LOC101927019	28.5172
	TEX14	protein-coding	testis expressed 14, intercellular bridge forming factor	28.438
	C9orf24	protein-coding	chromosome 9 open reading frame 24	28.0804
	SLC10A2	protein-coding	solute carrier family 10 member 2	27.9299
	LOC105373338	ncRNA	uncharacterized LOC105373338	27.7506
	ZNF75CP	pseudo	zinc finger protein 75C, pseudogene	27.6749
	SNORD16	snoRNA	small nucleolar RNA, C/D box 16	27.4334
	ART1	protein-coding	ADP-ribosyltransferase 1	27.2634
	VSTM5	protein-coding	V-set and transmembrane domain containing 5	27.2475
	FOPNL	protein-coding	FGFR1OP N-terminal like	27.1103
	IFNWP19	pseudo	interferon omega 1 pseudogene 19	27.0653
	GPR89P	pseudo	G protein-coupled receptor 89 pseudogene	26.996
	LOC103047893	pseudo	vomeronasal 1 receptor 49 pseudogene	26.7977
	RS1	protein-coding	retinoschisin 1	26.7054
	LRGUK	protein-coding	leucine rich repeats and guanylate kinase domain containing	26.5036
	LOC643342	pseudo	ATM interactor pseudogene	26.4775
	HNF4A-AS1	ncRNA	HNF4A antisense RNA 1	26.431
	RPS26P52	pseudo	ribosomal protein S26 pseudogene 52	26.2446
	MCPH1-AS1	ncRNA	MCPH1 antisense RNA 1	26.141
	EEF1A1P25	pseudo	eukaryotic translation elongation factor 1 alpha 1 pseudogene 25	26.0455
	KMO	protein-coding	kynurenine 3-monooxygenase	25.9437
	KLHL4	protein-coding	kelch like family member 4	25.8728
	LINC01125	ncRNA	long intergenic non-protein coding RNA 1125	25.0472
	EFHB	protein-coding	EF-hand domain family member B	24.9627
	NKAIN2	protein-coding	Sodium/potassium transporting ATPase interacting 2	24.6612
	LOC101927257	ncRNA	uncharacterized LOC101927257	24.6146
	TPMTP1	pseudo	thiopurine S-methyltransferase pseudogene 1	24.5412
	FILIP1	protein-coding	filamin A interacting protein 1	24.5216
	LOC101927898	ncRNA	uncharacterized LOC101927898	24.3079
	LOC100129707	pseudo	presenilin associated rhomboid like pseudogene	24.2885
	LOC107984837	ncRNA	uncharacterized LOC107984837	24.2602
	LOC105372733	ncRNA	uncharacterized LOC105372733	23.9287
	LOC105374506	ncRNA	uncharacterized LOC105374506	23.9012
	SCARNA18B	ncRNA	small Cajal body-specific RNA 18B	23.8494
	PLCB1-IT1	ncRNA	PLCB1 intronic transcript 1	23.6902
	TTLL13P	pseudo	tubulin tyrosine ligase like 13, pseudogene	23.6742
	RAD17	protein-coding	RAD17 checkpoint clamp loader component	23.5268
	LOC105378353	ncRNA	uncharacterized LOC105378353	23.5033
	CCDC74A	protein-coding	coiled-coil domain containing 74A	23.4935
	ALG1L5P	pseudo	asparagine-linked glycosylation 1-like 5, pseudogene	23.3013
	LOC107986558	ncRNA	uncharacterized LOC107986558	23.2646
	RPL7P46	pseudo	ribosomal protein L7 pseudogene 46	23.1021
	LOC100421490	pseudo	DnaJ heat shock protein family (Hsp40) member C9 pseudogene	23.0466
	PTGFR	protein-coding	prostaglandin F receptor	22.8618
	MTOR-AS1	ncRNA	MTOR antisense RNA 1	22.6894
	RN7SL8P	pseudo	RNA, 7SL, cytoplasmic 8, pseudogene	22.3105
	LOC105375935	ncRNA	uncharacterized LOC105375935	22.2719
	OGFOD1P1	pseudo	2-oxoglutarate and iron dependent oxygenase domain containing 1 pseudogene 1	22.0372
	KTN1-AS1	ncRNA	KTN1 antisense RNA 1	22.0003
	CD36	protein-coding	CD36 molecule	21.843
	LINC00571	ncRNA	long intergenic non-protein coding RNA 571	21.4895
	DCAF4L1	protein-coding	DDB1 and CUL4 associated factor 4 like 1	21.4668
	RN7SL285P	pseudo	RNA, 7SL, cytoplasmic 285, pseudogene	21.4402
	ARHGEF38-IT1	ncRNA	ARHGEF38 intronic transcript 1	21.3179
	RPL7P52	pseudo	ribosomal protein L7 pseudogene 52	21.207
	RNU6-322P	pseudo	RNA, U6 small nuclear 322, pseudogene	20.8314
	PROX1-AS1	ncRNA	PROX1 antisense RNA 1	20.8151
	LOC107984877	ncRNA	uncharacterized LOC107984877	20.4358
	FBXO2	protein-coding	F-box protein 2	20.4074
	LINC01213	ncRNA	long intergenic non-protein coding RNA 1213	20.0124
	LOC105378182	ncRNA	uncharacterized LOC105378182	19.8624
	OR2A3P	pseudo	olfactory receptor family 2 subfamily A member 3 pseudogene	19.6195
	MUC15	protein-coding	mucin 15, cell surface associated	19.3795
	LOC107986083	ncRNA	uncharacterized LOC107986083	19.2398
	SNORD12	snoRNA	small nucleolar RNA, C/D box 12	19.1316
	LOC107984684	ncRNA	uncharacterized LOC107984684	19.0725
	LOC107985131	pseudo	small ubiquitin-related modifier 2 pseudogene	18.8985
	RN7SL559P	pseudo	RNA, 7SL, cytoplasmic 559, pseudogene	18.896
	SSXP7	pseudo	SSX family pseudogene 7	18.8393
	LOC105373828	ncRNA	uncharacterized LOC105373828	18.8308
	CCDC38	protein-coding	coiled-coil domain containing 38	18.8251
	RPS26P22	pseudo	ribosomal protein S26 pseudogene 22	18.7361
	LOC105377929	ncRNA	uncharacterized LOC105377929	18.7307
	EPN2-IT1	ncRNA	EPN2 intronic transcript 1	18.6314
	LOC105370888	ncRNA	uncharacterized LOC105370888	18.5122
	LOC100134868	ncRNA	uncharacterized LOC100134868	18.5086
	CAND2	protein-coding	cullin associated and neddylation dissociated 2 (putative)	18.505
	RPS26P27	pseudo	ribosomal protein S26 pseudogene 27	18.4786
	CCDC144A	protein-coding	coiled-coil domain containing 144A	17.6666
	SLC25A21	protein-coding	solute carrier family 25 member 21	17.5789
	LOC105370042	ncRNA	uncharacterized LOC105370042	17.545
	CDKN2A-AS1	ncRNA	CDKN2A antisense RNA 1 (head to head)	17.3043
	BACH1-IT2	ncRNA	BACH1 intronic transcript 2	17.1022
	SNCAIP	protein-coding	synuclein alpha interacting protein	16.8285
	LOC102723444	ncRNA	uncharacterized LOC102723444	16.5732
	LOC101929908	ncRNA	uncharacterized LOC101929908	16.3883
	ARHGAP42P2	pseudo	Rho GTPase activating protein 42 pseudogene 2	16.2866
	LOC105378856	ncRNA	uncharacterized LOC105378856	16.055
	ATP8A2P2	pseudo	ATPase phospholipid transporting 8A2 pseudogene 2	15.5723
	KRT18P34	pseudo	keratin 18 pseudogene 34	15.564
	LOC101928817	ncRNA	uncharacterized LOC101928817	15.3585
	LOC100421493	pseudo	family with sequence similarity 64 member A pseudogene	15.2526
	LOC107985872	ncRNA	uncharacterized LOC107985872	15.2371
	CYP3A4	protein-coding	cytochrome P450 family 3 subfamily A member 4	15.1122
	UST-AS1	ncRNA	UST antisense RNA 1	14.8839
	LOC105369163	ncRNA	uncharacterized LOC105369163	14.7668
	MARK3P1	pseudo	microtubule affinity regulating kinase 3 pseudogene 1	14.7638
	ART3	protein-coding	ADP-ribosyltransferase 3	14.7373
	LOC105373581	ncRNA	uncharacterized LOC105373581	14.5253
	LOC107984986	ncRNA	uncharacterized LOC107984986	14.2548
	SNORA70F	snoRNA	small nucleolar RNA, H/ACA box 70F	14.2368
	MGAM2	protein-coding	maltase-glucoamylase 2 (putative)	14.2134
	FAM72C	protein-coding	family with sequence similarity 72 member C	14.034
	LOC107984759	pseudo	ribonuclease UK114 pseudogene	13.9788
	CMTR2	protein-coding	cap methyltransferase 2	13.7048
	LOC100420174	pseudo	centrosomal protein 170kDa pseudogene	13.6628
	SNORA81	snoRNA	small nucleolar RNA, H/ACA box 81	13.547
	FBN2	protein-coding	fibrillin 2	13.3671
	RN7SL141P	pseudo	RNA, 7SL, cytoplasmic 141, pseudogene	12.7922
	PDE4C	protein-coding	phosphodiesterase 4C	12.5953
	LOC107986853	ncRNA	uncharacterized LOC107986853	12.5724
	RPL35AP13	pseudo	ribosomal protein L35a pseudogene 13	12.2304
	PKHD1L1	protein-coding	polycystic kidney and hepatic disease 1 (autosomal recessive)-like 1	12.0904
	OSTCP7	pseudo	oligosaccharyltransferase complex subunit pseudogene 7	12.0642
	VPS26BP1	pseudo	VPS26B pseudogene 1	11.9519
	PRELID3BP9	pseudo	PRELI domain containing 3B pseudogene 9	11.8992
	LOC107985424	ncRNA	uncharacterized LOC107985424	11.7686
	LOC100856791	pseudo	TBP-like 1 pseudogene	11.7093
	LGSN	protein-coding	lengsin, lens protein with glutamine synthetase domain	11.4083
	LOC105369745	ncRNA	uncharacterized LOC105369745	11.3596
	IL1B	protein-coding	interleukin 1 beta	11.3354
	LOC100421309	pseudo	DEAD-box helicase 25 pseudogene	11.2653
	LOC105377558	ncRNA	uncharacterized LOC105377558	11.1336
	LOC107984999	ncRNA	uncharacterized LOC107984999	11.0983
	SNORA33	snoRNA	small nucleolar RNA, H/ACA box 33	11.0244
	SNORA4	snoRNA	small nucleolar RNA, H/ACA box 4	11.0157
	CA8	protein-coding	carbonic anhydrase 8	10.7203
	SNORA67	snoRNA	small nucleolar RNA, H/ACA box 67	9.98786
	GTF2H2C_2	protein-coding	GTF2H2 family member C, copy 2	9.86331
	MARK2P8	pseudo	microtubule affinity regulating kinase 2 pseudogene 8	9.85865
	SDR16C5	protein-coding	short chain dehydrogenase/reductase family 16C member 5	9.60791
	FAM177B	protein-coding	family with sequence similarity 177 member B	9.5039
	TMEM56-RWDD3	protein-coding	TMEM56-RWDD3 readthrough	9.42416
	GPR34	protein-coding	G protein-coupled receptor 34	9.22267
	NANOGP2	pseudo	Nanog homeobox pseudogene 2	9.20767
	KCTD9P5	pseudo	potassium channel tetramerization domain containing 9 pseudogene 5	8.92641
	LOC107986715	ncRNA	uncharacterized LOC107986715	8.86142
	LOC107986010	ncRNA	uncharacterized LOC107986010	8.6639
	LOC107985678	protein-coding	uncharacterized LOC107985678	8.3859
	HARBI1	protein-coding	harbinger transposase derived 1	8.35264
	NWD2	protein-coding	NACHT and WD repeat domain containing 2	8.17281
	C3orf80	protein-coding	chromosome 3 open reading frame 80	8.1286
	LOC102724859	ncRNA	uncharacterized LOC102724859	8.00459
	SNORA18	snoRNA	small nucleolar RNA, H/ACA box 18	7.97562
	TXK	protein-coding	TXK tyrosine kinase	7.94147
	SNORA86	snoRNA	small nucleolar RNA, H/ACA box 86	7.92482
	RPS3AP12	pseudo	ribosomal protein S3a pseudogene 12	7.83297
	UQCRBP1	pseudo	ubiquinol-cytochrome c reductase binding protein pseudogene 1	7.58714
	LOC105376684	protein-coding	translation initiation factor IF-2-like	7.52872
	GABPAP	pseudo	GA binding protein transcription factor alpha subunit pseudogene	7.44807
	CTAGE15	protein-coding	CTAGE family member 15	6.87371
	F2RL2	protein-coding	coagulation factor II thrombin receptor like 2	6.84199
	SNORA1	snoRNA	small nucleolar RNA, H/ACA box 1	6.78021
	LOC105378845	ncRNA	uncharacterized LOC105378845	6.73327
	HTR5BP	pseudo	5-hydroxytryptamine receptor 5B, pseudogene	6.55394
	RPS12P16	pseudo	ribosomal protein S12 pseudogene 16	6.53772
	PKIB	protein-coding	cAMP-dependent protein kinase inhibitor beta	6.37034
	LOC100507516	unknown	uncharacterized LOC100507516	6.36856
	GIMAP2	protein-coding	GTPase, IMAP family member 2	6.25075
	RPS4XP14	pseudo	ribosomal protein S4X pseudogene 14	6.02629
	H2AFZP4	pseudo	H2A histone family member Z pseudogene 4	6.01373
	LOC645773	pseudo	tubulin alpha 4a pseudogene	5.98012
	LOC100418716	pseudo	KIAA1468 pseudogene	5.96641
	FERP1	pseudo	FER tyrosine kinase pseudogene 1	5.93148
	LINC01599	ncRNA	long intergenic non-protein coding RNA 1599	5.93011
	BMS1P20	pseudo	BMS1, ribosome biogenesis factor pseudogene 20	5.85801
	STOX1	protein-coding	storkhead box 1	5.78578
	LOC100130437	pseudo	transmembrane protein 126A pseudogene	5.53968
	LOC100421721	pseudo	NSA2 ribosome biogenesis homolog (S. cerevisiae) pseudogene	5.51723
	HEPHL1	protein-coding	hephaestin like 1	5.46567
	CRYZL1	protein-coding	crystallin zeta like 1	5.33341
	ZNF567	protein-coding	zinc finger protein 567	5.28818
	BCCIP	protein-coding	BRCA2 and CDKN1A interacting protein	5.22024
	FAM212B	protein-coding	family with sequence similarity 212 member B	5.21489
	LOC105372881	ncRNA	uncharacterized LOC105372881	5.0648
	RTCB	protein-coding	RNA 2',3'-cyclic phosphate and 5'-OH ligase	5.05924
	PLXNC1	protein-coding	plexin C1	4.96219
	TTI2	protein-coding	TELO2 interacting protein 2	4.95736
	ZNF649	protein-coding	zinc finger protein 649	4.90093
	EGF	protein-coding	epidermal growth factor	4.85171
	LOC105373673	ncRNA	uncharacterized LOC105373673	4.77681
	ZC2HC1A	protein-coding	zinc finger C2HC-type containing 1A	4.73993
	LOC105374187	ncRNA	uncharacterized LOC105374187	4.71755
	ZNF697	protein-coding	zinc finger protein 697	4.70738
	GCSAM	protein-coding	germinal center associated signaling and motility	4.62642
	UBXN8	protein-coding	UBX domain protein 8	4.45876
	CXCL8	protein-coding	C-X-C motif chemokine ligand 8	4.45478
	RPL23AP7	pseudo	ribosomal protein L23a pseudogene 7	4.41909
	LOC285638	unknown	uncharacterized LOC285638	4.35863
	LOC105370871	ncRNA	uncharacterized LOC105370871	4.29335
	LOC102724200	protein-coding	trafficking protein particle complex subunit 10-like	4.10665
	SNORA104	snoRNA	small nucleolar RNA, H/ACA box 104	4.02018
	MAMDC2	protein-coding	MAM domain containing 2	4.01917
	LOC107984237	ncRNA	uncharacterized LOC107984237	3.99043
	DCAF13P3	pseudo	DDB1 and CUL4 associated factor 13 pseudogene 3	3.98722
	LOC105370877	ncRNA	uncharacterized LOC105370877	3.93053
	CHPT1	protein-coding	choline phosphotransferase 1	3.87263
	LOC105370525	ncRNA	uncharacterized LOC105370525	3.85743
	HSPA6	protein-coding	heat shock protein family A (Hsp70) member 6	3.80212
	SARNP	protein-coding	SAP domain containing ribonucleoprotein	3.77142
	JAM3	protein-coding	junctional adhesion molecule 3	3.76793
	MIR17HG	ncRNA	miR-17-92a-1 cluster host gene	3.75347
	PRPS1P2	pseudo	phosphoribosyl pyrophosphate synthetase 1 pseudogene 2	3.67311
	JAZF1	protein-coding	JAZF zinc finger 1	3.66949
	RCN2	protein-coding	reticulocalbin 2	3.62983
	TIPIN	protein-coding	TIMELESS interacting protein	3.59784
	LOC105371605	ncRNA	uncharacterized LOC105371605	3.59563
	SGPP1	protein-coding	sphingosine-1-phosphate phosphatase 1	3.54616
	ARL14	protein-coding	ADP ribosylation factor like GTPase 14	3.5458
	NAALAD2	protein-coding	N-acetylated alpha-linked acidic dipeptidase 2	3.54107
	DMBT1	protein-coding	deleted in malignant brain tumors 1	3.52834
	EEF1AKMT1	protein-coding	eukaryotic translation elongation factor 1 alpha lysine methyltransferase 1	3.52794
	PIR	protein-coding	pirin	3.52559
	PWP1	protein-coding	PWP1 homolog, endonuclein	3.50223
	TVP23B	protein-coding	trans-golgi network vesicle protein 23 homolog B	3.49636
	STXBP3	protein-coding	syntaxin binding protein 3	3.46317
	RCAN1	protein-coding	regulator of calcineurin 1	3.45732
	CYCS	protein-coding	cytochrome c, somatic	3.44897
	CETN3	protein-coding	centrin 3	3.43805
	MPHOSPH10	protein-coding	M-phase phosphoprotein 10	3.40633
	KATNBL1	protein-coding	katanin regulatory subunit B1 like 1	3.34844
	TRIAP1	protein-coding	TP53 regulated inhibitor of apoptosis 1	3.32843
	UTP18	protein-coding	UTP18, small subunit processome component	3.31946
	EIF3M	protein-coding	eukaryotic translation initiation factor 3 subunit M	3.28169
	DHX36	protein-coding	DEAH-box helicase 36	3.23909
	NEK2	protein-coding	NIMA related kinase 2	3.20906
	SACS	protein-coding	sacsin molecular chaperone	3.20598
	IL1R1	protein-coding	interleukin 1 receptor type 1	3.20271
	GEMIN2	protein-coding	gem nuclear organelle associated protein 2	3.19987
	PET117	protein-coding	PET117 homolog	3.19597
	MPHOSPH6	protein-coding	M-phase phosphoprotein 6	3.19385
	ESF1	protein-coding	ESF1 nucleolar pre-rRNA processing protein homolog	3.17595
	LACTB	protein-coding	lactamase beta	3.16072
	RIOK1	protein-coding	RIO kinase 1	3.14988
	SCOC	protein-coding	short coiled-coil protein	3.14647
	CTNNAL1	protein-coding	catenin alpha like 1	3.14627
	MTFR1	protein-coding	mitochondrial fission regulator 1	3.1426
	XKR9	protein-coding	XK related 9	3.1195
	CCT8	protein-coding	chaperonin containing TCP1 subunit 8	3.11031
	TIGD1	protein-coding	tigger transposable element derived 1	3.10235
	GLMN	protein-coding	glomulin, FKBP associated protein	3.09648
	DRG1	protein-coding	developmentally regulated GTP binding protein 1	3.09094
	DYNLT3	protein-coding	dynein light chain Tctex-type 3	3.08383
	GNAL	protein-coding	G protein subunit alpha L	3.07001
	NFYC-AS1	ncRNA	NFYC antisense RNA 1	3.06964
	MFSD1	protein-coding	major facilitator superfamily domain containing 1	3.0465
	GALNT1	protein-coding	polypeptide N-acetylgalactosaminyltransferase 1	3.04421
	ZNF300	protein-coding	zinc finger protein 300	3.043
	BBS7	protein-coding	Bardet-Biedl syndrome 7	3.03432
	SH3BP5	protein-coding	SH3 domain binding protein 5	3.03094
	LOC107986148	ncRNA	uncharacterized LOC107986148	3.02966
	LOC105378728	ncRNA	uncharacterized LOC105378728	3.01779
	MZT1	protein-coding	mitotic spindle organizing protein 1	3.00337
	THNSL1	protein-coding	threonine synthase like 1	2.9977
	RAD51AP1	protein-coding	RAD51 associated protein 1	2.97947
	SLC25A14	protein-coding	solute carrier family 25 member 14	2.97518
	ZWILCH	protein-coding	zwilch kinetochore protein	2.96961
	CYB5R4	protein-coding	cytochrome b5 reductase 4	2.96061
	NOC3L	protein-coding	NOC3 like DNA replication regulator	2.95389
	CFH	protein-coding	complement factor H	2.95303
	RWDD4	protein-coding	RWD domain containing 4	2.94993
	DSCC1	protein-coding	DNA replication and sister chromatid cohesion 1	2.94963
	SUCLA2	protein-coding	succinate-CoA ligase ADP-forming beta subunit	2.92596
	LOC107986348	ncRNA	uncharacterized LOC107986348	2.92381
	PSMC6	protein-coding	proteasome 26S subunit, ATPase 6	2.92322
	NUP88	protein-coding	nucleoporin 88	2.91487
	LOC101929932	pseudo	AP-3 complex subunit sigma-1 pseudogene	2.90933
	POLR2B	protein-coding	RNA polymerase II subunit B	2.90696
	PPIL3	protein-coding	peptidylprolyl isomerase like 3	2.89979
	CBWD1	protein-coding	COBW domain containing 1	2.89449
	OMG	protein-coding	oligodendrocyte myelin glycoprotein	2.88796
	DNTTIP2	protein-coding	deoxynucleotidyltransferase terminal interacting protein 2	2.87284
	NAMPTP1	pseudo	nicotinamide phosphoribosyltransferase pseudogene 1	2.86224
	PLRG1	protein-coding	pleiotropic regulator 1	2.8553
	LTV1	protein-coding	LTV1 ribosome biogenesis factor	2.84443
	RECQL	protein-coding	RecQ like helicase	2.84227
	TAF4B	protein-coding	TATA-box binding protein associated factor 4b	2.83534
	CEBPZ	protein-coding	CCAAT/enhancer binding protein zeta	2.82307
	MRPL1	protein-coding	mitochondrial ribosomal protein L1	2.81496
	JRKL	protein-coding	JRK-like	2.80082
	DDX10	protein-coding	DEAD-box helicase 10	2.79987
	NNMT	protein-coding	nicotinamide N-methyltransferase	2.79676
	MYO1B	protein-coding	myosin IB	2.79365
	SHQ1	protein-coding	SHQ1, H/ACA ribonucleoprotein assembly factor	2.78373
	CTPS1	protein-coding	CTP synthase 1	2.78021
	XRCC4	protein-coding	X-ray repair cross complementing 4	2.77137
	RPF2	protein-coding	ribosome production factor 2 homolog	2.75961
	MRFAP1L1	protein-coding	Morf4 family associated protein 1 like 1	2.74388
	NUP35	protein-coding	nucleoporin 35	2.73762
	ZMPSTE24	protein-coding	zinc metallopeptidase STE24	2.72472
	PUS3	protein-coding	pseudouridylate synthase 3	2.72325
	CCDC126	protein-coding	coiled-coil domain containing 126	2.72188
	KATNAL2	protein-coding	katanin catalytic subunit A1 like 2	2.72181
	ERI1	protein-coding	exoribonuclease 1	2.71405
	C21orf91	protein-coding	chromosome 21 open reading frame 91	2.71388
	ADAM28	protein-coding	ADAM metallopeptidase domain 28	2.70921
	TP53RK	protein-coding	TP53 regulating kinase	2.70872
	MICU2	protein-coding	mitochondrial calcium uptake 2	2.70292
	SCP2	protein-coding	sterol carrier protein 2	2.69492
	DHRS7	protein-coding	dehydrogenase/reductase 7	2.69453
	HECA	protein-coding	hdc homolog, cell cycle regulator	2.69345
	MRPS17	protein-coding	mitochondrial ribosomal protein S17	2.69074
	NSUN3	protein-coding	NOP2/Sun RNA methyltransferase family member 3	2.68846
	NAMPT	protein-coding	nicotinamide phosphoribosyltransferase	2.6878
	PDIK1L	protein-coding	PDLIM1 interacting kinase 1 like	2.68495
	SLC4A4	protein-coding	solute carrier family 4 member 4	2.6808
	GLCCI1	protein-coding	glucocorticoid induced 1	2.67918
	ZNF350	protein-coding	zinc finger protein 350	2.67893
	CHORDC1	protein-coding	cysteine and histidine rich domain containing 1	2.67607
	CTBS	protein-coding	chitobiase	2.67355
	CLK1	protein-coding	CDC like kinase 1	2.67341
	ARG2	protein-coding	arginase 2	2.67295
	SACM1L	protein-coding	SAC1 suppressor of actin mutations 1-like (yeast)	2.66729
	RABGGTB	protein-coding	Rab geranylgeranyltransferase beta subunit	2.66293
	NDUFAF4	protein-coding	NADH:ubiquinone oxidoreductase complex assembly factor 4	2.66023
	ACTR6	protein-coding	ARP6 actin-related protein 6 homolog	2.65864
	POLA1	protein-coding	DNA polymerase alpha 1, catalytic subunit	2.64862
	PAAF1	protein-coding	proteasomal ATPase associated factor 1	2.64686
	DDHD2	protein-coding	DDHD domain containing 2	2.63764
	C4orf46	protein-coding	chromosome 4 open reading frame 46	2.63689
	COQ5	protein-coding	coenzyme Q5, methyltransferase	2.62935
	NUF2	protein-coding	NUF2, NDC80 kinetochore complex component	2.62121
	ZNF891	protein-coding	zinc finger protein 891	2.62033
	LOC105376577	ncRNA	uncharacterized LOC105376577	2.61799
	PTGS2	protein-coding	prostaglandin-endoperoxide synthase 2	2.61667
	EIF2B3	protein-coding	eukaryotic translation initiation factor 2B subunit gamma	2.6161
	ZNF367	protein-coding	zinc finger protein 367	2.60872
	PRDX1	protein-coding	peroxiredoxin 1	2.60664
	DKC1	protein-coding	dyskerin pseudouridine synthase 1	2.60092
	TYW3	protein-coding	tRNA-yW synthesizing protein 3 homolog	2.60034
	CAPZA2	protein-coding	capping actin protein of muscle Z-line alpha subunit 2	2.59918
	CDK4	protein-coding	cyclin dependent kinase 4	2.59885
	KLB	protein-coding	klotho beta	2.59722
	UBASH3B	protein-coding	ubiquitin associated and SH3 domain containing B	2.59509
	WDR70	protein-coding	WD repeat domain 70	2.59425
	ADAM9	protein-coding	ADAM metallopeptidase domain 9	2.58847
	RPS20P14	pseudo	ribosomal protein S20 pseudogene 14	2.58633
	FANCM	protein-coding	Fanconi anemia complementation group M	2.58178
	VPS33A	protein-coding	VPS33A, CORVET/HOPS core subunit	2.57955
	AMD1	protein-coding	adenosylmethionine decarboxylase 1	2.57697
	CWF19L2	protein-coding	CWF19-like 2, cell cycle control (S. pombe)	2.57054
	FAM13B	protein-coding	family with sequence similarity 13 member B	2.56887
	RMI1	protein-coding	RecQ mediated genome instability 1	2.56411
	BORCS7	protein-coding	BLOC-1 related complex subunit 7	2.56027
	DCAF13	protein-coding	DDB1 and CUL4 associated factor 13	2.55663
	RP2	protein-coding	retinitis pigmentosa 2 (X-linked recessive)	2.5565
	DLGAP5	protein-coding	DLG associated protein 5	2.55608
	SUPT16H	protein-coding	SPT16 homolog, facilitates chromatin remodeling subunit	2.55546
	CCNC	protein-coding	cyclin C	2.55024
	EED	protein-coding	embryonic ectoderm development	2.54694
	GPN3	protein-coding	GPN-loop GTPase 3	2.54501
	TXNL4B	protein-coding	thioredoxin like 4B	2.54397
	ZFAND1	protein-coding	zinc finger AN1-type containing 1	2.54287
	GNL3	protein-coding	G protein nucleolar 3	2.54174
	FARSB	protein-coding	phenylalanyl-tRNA synthetase beta subunit	2.53871
	FBXO8	protein-coding	F-box protein 8	2.53441
	NAA20	protein-coding	N(alpha)-acetyltransferase 20, NatB catalytic subunit	2.53005
	WDR47	protein-coding	WD repeat domain 47	2.52797
	NOL8	protein-coding	nucleolar protein 8	2.52674
	GSTCD	protein-coding	glutathione S-transferase C-terminal domain containing	2.52574
	POLR1B	protein-coding	RNA polymerase I subunit B	2.52559
	CUTC	protein-coding	cutC copper transporter	2.52337
	SRSF7	protein-coding	serine and arginine rich splicing factor 7	2.52236
	HMGN5	protein-coding	high mobility group nucleosome binding domain 5	2.52174
	ZCCHC10	protein-coding	zinc finger CCHC-type containing 10	2.51888
	AASDHPPT	protein-coding	aminoadipate-semialdehyde dehydrogenase-phosphopantetheinyl transferase	2.51674
	UCHL5	protein-coding	ubiquitin C-terminal hydrolase L5	2.51542
	CEP112	protein-coding	centrosomal protein 112	2.51335
	DYNC2LI1	protein-coding	dynein cytoplasmic 2 light intermediate chain 1	2.50624
	SLC35B3	protein-coding	solute carrier family 35 member B3	2.49936
	C16orf87	protein-coding	chromosome 16 open reading frame 87	2.4973
	LACTB2	protein-coding	lactamase beta 2	2.49451
	LRPPRC	protein-coding	leucine rich pentatricopeptide repeat containing	2.48932
	ATP2C1	protein-coding	ATPase secretory pathway Ca2+ transporting 1	2.48757
	KIF18A	protein-coding	kinesin family member 18A	2.48629
	PBK	protein-coding	PDZ binding kinase	2.48587
	UTP15	protein-coding	UTP15, small subunit processome component	2.48439
	RNF139	protein-coding	ring finger protein 139	2.48235
	EIF1AX	protein-coding	eukaryotic translation initiation factor 1A, X-linked	2.48135
	MIA2	protein-coding	melanoma inhibitory activity 2	2.4803
	SESTD1	protein-coding	SEC14 and spectrin domain containing 1	2.47847
	DLD	protein-coding	dihydrolipoamide dehydrogenase	2.47818
	CEP128	protein-coding	centrosomal protein 128	2.47672
	TATDN1	protein-coding	TatD DNase domain containing 1	2.47399
	CCDC18	protein-coding	coiled-coil domain containing 18	2.47069
	PSMD14	protein-coding	proteasome 26S subunit, non-ATPase 14	2.46769
	SHCBP1	protein-coding	SHC binding and spindle associated 1	2.46749
	ACP1	protein-coding	acid phosphatase 1, soluble	2.46549
	ABHD5	protein-coding	abhydrolase domain containing 5	2.46202
	KMT2E-AS1	ncRNA	KMT2E antisense RNA 1 (head to head)	2.46145
	TFAM	protein-coding	transcription factor A, mitochondrial	2.45711
	SNRNP40	protein-coding	small nuclear ribonucleoprotein U5 subunit 40	2.45684
	PIGK	protein-coding	phosphatidylinositol glycan anchor biosynthesis class K	2.4523
	ATG3	protein-coding	autophagy related 3	2.45107
	PSMC1	protein-coding	proteasome 26S subunit, ATPase 1	2.45063
	ZBED8	protein-coding	zinc finger BED-type containing 8	2.44954
	EIF1AXP1	pseudo	eukaryotic translation initiation factor 1A, X-linked pseudogene 1	2.44476
	DYNC2H1	protein-coding	dynein cytoplasmic 2 heavy chain 1	2.44261
	NXT2	protein-coding	nuclear transport factor 2 like export factor 2	2.43384
	UFC1	protein-coding	ubiquitin-fold modifier conjugating enzyme 1	2.43175
	RCHY1	protein-coding	ring finger and CHY zinc finger domain containing 1	2.43141
	CWC15	protein-coding	CWC15 spliceosome associated protein homolog	2.4302
	NMT2	protein-coding	N-myristoyltransferase 2	2.43014
	UBA3	protein-coding	ubiquitin like modifier activating enzyme 3	2.42704
	EIF3C	protein-coding	eukaryotic translation initiation factor 3 subunit C	2.42604
	FAR1	protein-coding	fatty acyl-CoA reductase 1	2.42602
	RPL5P1	pseudo	ribosomal protein L5 pseudogene 1	2.42333
	CUL3	protein-coding	cullin 3	2.4229
	NFXL1	protein-coding	nuclear transcription factor, X-box binding like 1	2.42164
	NR1D2	protein-coding	nuclear receptor subfamily 1 group D member 2	2.41991
	PRIM2	protein-coding	primase (DNA) subunit 2	2.41643
	KIAA0586	protein-coding	KIAA0586	2.41468
	FAM200B	protein-coding	family with sequence similarity 200 member B	2.41461
	CLP1	protein-coding	cleavage and polyadenylation factor I subunit 1	2.4139
	ZNF224	protein-coding	zinc finger protein 224	2.4103
	PSMA3	protein-coding	proteasome subunit alpha 3	2.40949
	SLF1	protein-coding	SMC5-SMC6 complex localization factor 1	2.40811
	BTBD1	protein-coding	BTB domain containing 1	2.40311
	LBR	protein-coding	lamin B receptor	2.40078
	KLHL7	protein-coding	kelch like family member 7	2.39997
	MANF	protein-coding	mesencephalic astrocyte derived neurotrophic factor	2.39866
	PAXBP1	protein-coding	PAX3 and PAX7 binding protein 1	2.39769
	BTBD10	protein-coding	BTB domain containing 10	2.39634
	CBWD2	protein-coding	COBW domain containing 2	2.39626
	ZFYVE9	protein-coding	zinc finger FYVE-type containing 9	2.39516
	GTF2B	protein-coding	general transcription factor IIB	2.39437
	LACC1	protein-coding	laccase domain containing 1	2.39374
	DENR	protein-coding	density regulated re-initiation and release factor	2.39268
	FASTKD5	protein-coding	FAST kinase domains 5	2.39094
	GPAT3	protein-coding	glycerol-3-phosphate acyltransferase 3	2.39013
	PLSCR1	protein-coding	phospholipid scramblase 1	2.38975
	GABPA	protein-coding	GA binding protein transcription factor alpha subunit	2.38883
	CDC73	protein-coding	cell division cycle 73	2.38615
	PCDH20	protein-coding	protocadherin 20	2.38435
	DNAJC21	protein-coding	DnaJ heat shock protein family (Hsp40) member C21	2.37842
	SDCBP	protein-coding	syndecan binding protein	2.37809
	KITLG	protein-coding	KIT ligand	2.37748
	WAPL	protein-coding	WAPL cohesin release factor	2.37544
	FAM122B	protein-coding	family with sequence similarity 122B	2.3731
	SRP9	protein-coding	signal recognition particle 9	2.37305
	AP1AR	protein-coding	adaptor related protein complex 1 associated regulatory protein	2.36579
	NUP107	protein-coding	nucleoporin 107	2.36472
	RPS6KA5	protein-coding	ribosomal protein S6 kinase A5	2.36455
	MRPL9	protein-coding	mitochondrial ribosomal protein L9	2.36428
	WDHD1	protein-coding	WD repeat and HMG-box DNA binding protein 1	2.36048
	COQ7	protein-coding	coenzyme Q7, hydroxylase	2.35887
	NETO2	protein-coding	neuropilin and tolloid like 2	2.357
	ABHD13	protein-coding	abhydrolase domain containing 13	2.35453
	ODC1	protein-coding	ornithine decarboxylase 1	2.35367
	PAQR3	protein-coding	progestin and adipoQ receptor family member 3	2.35338
	GMFB	protein-coding	glia maturation factor beta	2.34866
	KIAA0391	protein-coding	KIAA0391	2.34679
	ERGIC2	protein-coding	ERGIC and golgi 2	2.34617
	C11orf58	protein-coding	chromosome 11 open reading frame 58	2.34497
	TBK1	protein-coding	TANK binding kinase 1	2.34227
	FAM173B	protein-coding	family with sequence similarity 173 member B	2.34065
	FBXO38	protein-coding	F-box protein 38	2.33994
	ECT2	protein-coding	epithelial cell transforming 2	2.33145
	USP1	protein-coding	ubiquitin specific peptidase 1	2.33013
	C9orf40	protein-coding	chromosome 9 open reading frame 40	2.3299
	PLK4	protein-coding	polo like kinase 4	2.32516
	URI1	protein-coding	URI1, prefoldin like chaperone	2.3238
	ZNF799	protein-coding	zinc finger protein 799	2.32206
	GJB6	protein-coding	gap junction protein beta 6	2.32101
	NEMF	protein-coding	nuclear export mediator factor	2.31986
	ZNF559	protein-coding	zinc finger protein 559	2.31893
	ACAT1	protein-coding	acetyl-CoA acetyltransferase 1	2.31796
	ARMC8	protein-coding	armadillo repeat containing 8	2.31685
	VPS26A	protein-coding	VPS26, retromer complex component A	2.31413
	FASTKD3	protein-coding	FAST kinase domains 3	2.31338
	NIP7	protein-coding	NIP7, nucleolar pre-rRNA processing protein	2.31242
	COQ3	protein-coding	coenzyme Q3, methyltransferase	2.31183
	GCOM1	protein-coding	GRINL1A complex locus 1	2.31182
	GNA13	protein-coding	G protein subunit alpha 13	2.30976
	NCAPG	protein-coding	non-SMC condensin I complex subunit G	2.30885
	SLC4A7	protein-coding	solute carrier family 4 member 7	2.30452
	MTMR6	protein-coding	myotubularin related protein 6	2.30359
	STARD4	protein-coding	StAR related lipid transfer domain containing 4	2.30224
	ECHDC1	protein-coding	ethylmalonyl-CoA decarboxylase 1	2.30195
	ISPD	protein-coding	isoprenoid synthase domain containing	2.30163
	RRAGB	protein-coding	Ras related GTP binding B	2.30108
	GRSF1	protein-coding	G-rich RNA sequence binding factor 1	2.30095
	ATP6V1D	protein-coding	ATPase H+ transporting V1 subunit D	2.30028
	MCM6	protein-coding	minichromosome maintenance complex component 6	2.29922
	KPNA5	protein-coding	karyopherin subunit alpha 5	2.29847
	PPP3R1	protein-coding	protein phosphatase 3 regulatory subunit B, alpha	2.29829
	UMPS	protein-coding	uridine monophosphate synthetase	2.29815
	ST13	protein-coding	suppression of tumorigenicity 13 (colon carcinoma) (Hsp70 interacting protein)	2.29753
	SLC19A2	protein-coding	solute carrier family 19 member 2	2.2975
	LOC105373774	ncRNA	uncharacterized LOC105373774	2.29725
	TRMT61B	protein-coding	tRNA methyltransferase 61B	2.29462
	POLR3G	protein-coding	RNA polymerase III subunit G	2.29338
	SEC61A2	protein-coding	Sec61 translocon alpha 2 subunit	2.29266
	HSPD1	protein-coding	heat shock protein family D (Hsp60) member 1	2.29209
	STRAP	protein-coding	serine/threonine kinase receptor associated protein	2.29071
	IDH3A	protein-coding	isocitrate dehydrogenase 3 (NAD(+)) alpha	2.28935
	TSN	protein-coding	translin	2.28804
	ZFX	protein-coding	zinc finger protein, X-linked	2.28664
	TRA2B	protein-coding	transformer 2 beta homolog (Drosophila)	2.28501
	SLTM	protein-coding	SAFB like transcription modulator	2.28458
	EIF5B	protein-coding	eukaryotic translation initiation factor 5B	2.28431
	SERINC1	protein-coding	serine incorporator 1	2.28344
	GTPBP4	protein-coding	GTP binding protein 4	2.27984
	MPZL3	protein-coding	myelin protein zero like 3	2.27762
	GNAI3	protein-coding	G protein subunit alpha i3	2.27741
	BIRC2	protein-coding	baculoviral IAP repeat containing 2	2.27681
	MAPKAPK5-AS1	ncRNA	MAPKAPK5 antisense RNA 1	2.27466
	B2M	protein-coding	beta-2-microglobulin	2.27424
	CMTM6	protein-coding	CKLF like MARVEL transmembrane domain containing 6	2.27165
	MFN1	protein-coding	mitofusin 1	2.27065
	TIAL1	protein-coding	TIA1 cytotoxic granule associated RNA binding protein like 1	2.27
	ZC3H15	protein-coding	zinc finger CCCH-type containing 15	2.26985
	RAPGEF2	protein-coding	Rap guanine nucleotide exchange factor 2	2.26969
	RND3	protein-coding	Rho family GTPase 3	2.26912
	NFYB	protein-coding	nuclear transcription factor Y subunit beta	2.26818
	PLAA	protein-coding	phospholipase A2 activating protein	2.2681
	PLS1	protein-coding	plastin 1	2.26674
	NUCB2	protein-coding	nucleobindin 2	2.26598
	KIF23	protein-coding	kinesin family member 23	2.26576
	ZNF695	protein-coding	zinc finger protein 695	2.26556
	TIMM23B	protein-coding	translocase of inner mitochondrial membrane 23 homolog B	2.2649
	HDAC2	protein-coding	histone deacetylase 2	2.26481
	PSMA6	protein-coding	proteasome subunit alpha 6	2.26423
	ARL15	protein-coding	ADP ribosylation factor like GTPase 15	2.26367
	PPWD1	protein-coding	peptidylprolyl isomerase domain and WD repeat containing 1	2.26352
	USP14	protein-coding	ubiquitin specific peptidase 14	2.26341
	RAD51D	protein-coding	RAD51 paralog D	2.26176
	EIF2S1	protein-coding	eukaryotic translation initiation factor 2 subunit alpha	2.26161
	RIOK2	protein-coding	RIO kinase 2	2.26095
	PHTF2	protein-coding	putative homeodomain transcription factor 2	2.26036
	CCDC47	protein-coding	coiled-coil domain containing 47	2.25817
	PSMA4	protein-coding	proteasome subunit alpha 4	2.25567
	RARS	protein-coding	arginyl-tRNA synthetase	2.25334
	RCBTB1	protein-coding	RCC1 and BTB domain containing protein 1	2.25237
	NPM1	protein-coding	nucleophosmin	2.25068
	CCNJ	protein-coding	cyclin J	2.25041
	MAD2L1	protein-coding	MAD2 mitotic arrest deficient-like 1 (yeast)	2.24877
	HSDL1	protein-coding	hydroxysteroid dehydrogenase like 1	2.2467
	MYBL1	protein-coding	MYB proto-oncogene like 1	2.2455
	TMEM167B	protein-coding	transmembrane protein 167B	2.24495
	SLC10A7	protein-coding	solute carrier family 10 member 7	2.24489
	IFT81	protein-coding	intraflagellar transport 81	2.24469
	NAE1	protein-coding	NEDD8 activating enzyme E1 subunit 1	2.24246
	CASP3	protein-coding	caspase 3	2.2414
	SKIV2L2	protein-coding	Ski2 like RNA helicase 2	2.23923
	GSKIP	protein-coding	GSK3B interacting protein	2.23874
	RBM7	protein-coding	RNA binding motif protein 7	2.23848
	TMEM267	protein-coding	transmembrane protein 267	2.23821
	HSPA9	protein-coding	heat shock protein family A (Hsp70) member 9	2.23711
	RFC3	protein-coding	replication factor C subunit 3	2.23594
	C4orf32	protein-coding	chromosome 4 open reading frame 32	2.23528
	ZNF654	protein-coding	zinc finger protein 654	2.23373
	EXTL2	protein-coding	exostosin like glycosyltransferase 2	2.23324
	IDI1	protein-coding	isopentenyl-diphosphate delta isomerase 1	2.23308
	OPA1	protein-coding	OPA1, mitochondrial dynamin like GTPase	2.23252
	METAP2	protein-coding	methionyl aminopeptidase 2	2.23149
	FKBP3	protein-coding	FK506 binding protein 3	2.23121
	BCAS2	protein-coding	BCAS2, pre-mRNA processing factor	2.22616
	UGCG	protein-coding	UDP-glucose ceramide glucosyltransferase	2.22594
	HOOK1	protein-coding	hook microtubule tethering protein 1	2.22326
	EIF4A2	protein-coding	eukaryotic translation initiation factor 4A2	2.22272
	DDX3X	protein-coding	DEAD-box helicase 3, X-linked	2.22183
	DHX15	protein-coding	DEAH-box helicase 15	2.2214
	FAM111B	protein-coding	family with sequence similarity 111 member B	2.22043
	CPOX	protein-coding	coproporphyrinogen oxidase	2.2195
	NUP160	protein-coding	nucleoporin 160	2.21869
	CGGBP1	protein-coding	CGG triplet repeat binding protein 1	2.21624
	SNX4	protein-coding	sorting nexin 4	2.21556
	EMC2	protein-coding	ER membrane protein complex subunit 2	2.21543
	EXOSC9	protein-coding	exosome component 9	2.21518
	WDR12	protein-coding	WD repeat domain 12	2.21462
	CDC23	protein-coding	cell division cycle 23	2.21372
	ENPP4	protein-coding	ectonucleotide pyrophosphatase/phosphodiesterase 4 (putative)	2.21192
	ATIC	protein-coding	5-aminoimidazole-4-carboxamide ribonucleotide formyltransferase/IMP cyclohydrolase	2.21114
	ATG5	protein-coding	autophagy related 5	2.2107
	ARID4A	protein-coding	AT-rich interaction domain 4A	2.20728
	RRM2B	protein-coding	ribonucleotide reductase regulatory TP53 inducible subunit M2B	2.20613
	SRRD	protein-coding	SRR1 domain containing	2.20522
	USP47	protein-coding	ubiquitin specific peptidase 47	2.20509
	LOC107984598	pseudo	NADH dehydrogenase [ubiquinone] 1 alpha subcomplex subunit 3 pseudogene	2.20316
	SLK	protein-coding	STE20 like kinase	2.20254
	MFAP1	protein-coding	microfibrillar associated protein 1	2.20173
	AKAP6	protein-coding	A-kinase anchoring protein 6	2.19914
	TRMT10C	protein-coding	tRNA methyltransferase 10C, mitochondrial RNase P subunit	2.19912
	RWDD2B	protein-coding	RWD domain containing 2B	2.19858
	CROT	protein-coding	carnitine O-octanoyltransferase	2.1975
	PMPCB	protein-coding	peptidase, mitochondrial processing beta subunit	2.19708
	IFT88	protein-coding	intraflagellar transport 88	2.19593
	STAG2	protein-coding	stromal antigen 2	2.1952
	SDAD1	protein-coding	SDA1 domain containing 1	2.19491
	SMCHD1	protein-coding	structural maintenance of chromosomes flexible hinge domain containing 1	2.19044
	SF3B1	protein-coding	splicing factor 3b subunit 1	2.1901
	ABHD10	protein-coding	abhydrolase domain containing 10	2.1875
	PRMT3	protein-coding	protein arginine methyltransferase 3	2.18638
	NSUN2	protein-coding	NOP2/Sun RNA methyltransferase family member 2	2.18592
	METTL18	protein-coding	methyltransferase like 18	2.18584
	CENPK	protein-coding	centromere protein K	2.18465
	MATR3	protein-coding	matrin 3	2.18334
	KIF20B	protein-coding	kinesin family member 20B	2.18323
	SPDL1	protein-coding	spindle apparatus coiled-coil protein 1	2.18207
	DNAJB14	protein-coding	DnaJ heat shock protein family (Hsp40) member B14	2.18135
	SMU1	protein-coding	DNA replication regulator and spliceosomal factor	2.18083
	UTP6	protein-coding	UTP6, small subunit processome component	2.18077
	RBL1	protein-coding	RB transcriptional corepressor like 1	2.18054
	CDC14A	protein-coding	cell division cycle 14A	2.17866
	PDK4	protein-coding	pyruvate dehydrogenase kinase 4	2.17808
	MRPL18	protein-coding	mitochondrial ribosomal protein L18	2.17716
	ATP6AP2	protein-coding	ATPase H+ transporting accessory protein 2	2.17472
	BZW1	protein-coding	basic leucine zipper and W2 domains 1	2.17291
	TAF1B	protein-coding	TATA-box binding protein associated factor, RNA polymerase I subunit B	2.17233
	OMA1	protein-coding	OMA1 zinc metallopeptidase	2.17157
	SEH1L	protein-coding	SEH1 like nucleoporin	2.17031
	CENPC	protein-coding	centromere protein C	2.16889
	NSMAF	protein-coding	neutral sphingomyelinase activation associated factor	2.16824
	KYNU	protein-coding	kynureninase	2.16575
	NUDT9	protein-coding	nudix hydrolase 9	2.16461
	VPS8	protein-coding	VPS8, CORVET complex subunit	2.16425
	UTP20	protein-coding	UTP20, small subunit processome component	2.16279
	BORA	protein-coding	bora, aurora kinase A activator	2.16267
	XK	protein-coding	X-linked Kx blood group	2.16194
	NR1H4	protein-coding	nuclear receptor subfamily 1 group H member 4	2.16181
	SSX2IP	protein-coding	SSX family member 2 interacting protein	2.16057
	PMS1	protein-coding	PMS1 homolog 1, mismatch repair system component	2.15868
	PSMC5	protein-coding	proteasome 26S subunit, ATPase 5	2.15751
	LOC100287896	protein-coding	uncharacterized LOC100287896	2.15677
	IMPA1	protein-coding	inositol monophosphatase 1	2.15668
	OTUD6B	protein-coding	OTU domain containing 6B	2.15602
	UFSP2	protein-coding	UFM1 specific peptidase 2	2.15498
	KANSL2	protein-coding	KAT8 regulatory NSL complex subunit 2	2.15305
	PRPF18	protein-coding	pre-mRNA processing factor 18	2.15275
	PIGA	protein-coding	phosphatidylinositol glycan anchor biosynthesis class A	2.14974
	ZBTB26	protein-coding	zinc finger and BTB domain containing 26	2.1495
	VRK1	protein-coding	vaccinia related kinase 1	2.1489
	TACC1	protein-coding	transforming acidic coiled-coil containing protein 1	2.14627
	CAAP1	protein-coding	caspase activity and apoptosis inhibitor 1	2.14423
	MPP6	protein-coding	membrane palmitoylated protein 6	2.14303
	FGFR1OP2	protein-coding	FGFR1 oncogene partner 2	2.14252
	BLZF1	protein-coding	basic leucine zipper nuclear factor 1	2.14218
	ORC4	protein-coding	origin recognition complex subunit 4	2.14177
	GNPDA2	protein-coding	glucosamine-6-phosphate deaminase 2	2.1411
	ANP32E	protein-coding	acidic nuclear phosphoprotein 32 family member E	2.14103
	ATP6V1C1	protein-coding	ATPase H+ transporting V1 subunit C1	2.13996
	CHCHD3	protein-coding	coiled-coil-helix-coiled-coil-helix domain containing 3	2.13924
	LINC01184	ncRNA	long intergenic non-protein coding RNA 1184	2.13907
	PI4K2B	protein-coding	phosphatidylinositol 4-kinase type 2 beta	2.13775
	NEDD1	protein-coding	neural precursor cell expressed, developmentally down-regulated 1	2.13771
	LOC107984316	ncRNA	uncharacterized LOC107984316	2.13748
	CCT6A	protein-coding	chaperonin containing TCP1 subunit 6A	2.13584
	NPM1P39	pseudo	nucleophosmin 1 pseudogene 39	2.13556
	EXOG	protein-coding	exo/endonuclease G	2.13451
	CHD1	protein-coding	chromodomain helicase DNA binding protein 1	2.13265
	TMEM30B	protein-coding	transmembrane protein 30B	2.13233
	SNX2	protein-coding	sorting nexin 2	2.13215
	PLA2G4A	protein-coding	phospholipase A2 group IVA	2.13066
	WDR3	protein-coding	WD repeat domain 3	2.13036
	HAT1	protein-coding	histone acetyltransferase 1	2.13014
	FAM122A	protein-coding	family with sequence similarity 122A	2.13013
	TBC1D31	protein-coding	TBC1 domain family member 31	2.12979
	KCTD3	protein-coding	potassium channel tetramerization domain containing 3	2.12791
	MIOS	protein-coding	meiosis regulator for oocyte development	2.12533
	DNAJC10	protein-coding	DnaJ heat shock protein family (Hsp40) member C10	2.12508
	UBA5	protein-coding	ubiquitin like modifier activating enzyme 5	2.12443
	ELMOD2	protein-coding	ELMO domain containing 2	2.12351
	KRR1	protein-coding	KRR1, small subunit processome component homolog	2.1222
	NDUFAF5	protein-coding	NADH:ubiquinone oxidoreductase complex assembly factor 5	2.11907
	CDC7	protein-coding	cell division cycle 7	2.1185
	U2SURP	protein-coding	U2 snRNP associated SURP domain containing	2.11809
	AHCTF1	protein-coding	AT-hook containing transcription factor 1	2.118
	ADSS	protein-coding	adenylosuccinate synthase	2.1161
	ENY2	protein-coding	ENY2, transcription and export complex 2 subunit	2.11551
	PACRGL	protein-coding	PARK2 coregulated like	2.11548
	CCT5	protein-coding	chaperonin containing TCP1 subunit 5	2.11511
	TXNDC16	protein-coding	thioredoxin domain containing 16	2.1151
	BRIX1	protein-coding	BRX1, biogenesis of ribosomes	2.11409
	SLC30A5	protein-coding	solute carrier family 30 member 5	2.11338
	CHCHD7	protein-coding	coiled-coil-helix-coiled-coil-helix domain containing 7	2.11212
	EDEM3	protein-coding	ER degradation enhancing alpha-mannosidase like protein 3	2.11121
	RASA2	protein-coding	RAS p21 protein activator 2	2.11108
	HNRNPA1P48	pseudo	heterogeneous nuclear ribonucleoprotein A1 pseudogene 48	2.11048
	H3F3B	protein-coding	H3 histone family member 3B	2.10948
	GPBP1	protein-coding	GC-rich promoter binding protein 1	2.10938
	GFM2	protein-coding	G elongation factor mitochondrial 2	2.10884
	RINT1	protein-coding	RAD50 interactor 1	2.10751
	C12orf29	protein-coding	chromosome 12 open reading frame 29	2.10747
	EIF4E	protein-coding	eukaryotic translation initiation factor 4E	2.10717
	TDP2	protein-coding	tyrosyl-DNA phosphodiesterase 2	2.10686
	CASP6	protein-coding	caspase 6	2.10685
	SLC18B1	protein-coding	solute carrier family 18 member B1	2.10613
	ARAP2	protein-coding	ArfGAP with RhoGAP domain, ankyrin repeat and PH domain 2	2.10579
	PPM1A	protein-coding	protein phosphatase, Mg2+/Mn2+ dependent 1A	2.10572
	CCZ1B	protein-coding	CCZ1 homolog B, vacuolar protein trafficking and biogenesis associated	2.10559
	UBE2W	protein-coding	ubiquitin conjugating enzyme E2 W	2.10527
	MTBP	protein-coding	MDM2 binding protein	2.10483
	CFAP97	protein-coding	cilia and flagella associated protein 97	2.10412
	KCTD9	protein-coding	potassium channel tetramerization domain containing 9	2.10363
	EIF2S2	protein-coding	eukaryotic translation initiation factor 2 subunit beta	2.10317
	ACADM	protein-coding	acyl-CoA dehydrogenase, C-4 to C-12 straight chain	2.1024
	IFRD1	protein-coding	interferon related developmental regulator 1	2.10016
	IFIH1	protein-coding	interferon induced with helicase C domain 1	2.09934
	FIG4	protein-coding	FIG4 phosphoinositide 5-phosphatase	2.09776
	LOC105377016	ncRNA	uncharacterized LOC105377016	2.09707
	OSTF1	protein-coding	osteoclast stimulating factor 1	2.09705
	CRNKL1	protein-coding	crooked neck pre-mRNA splicing factor 1	2.09228
	PYROXD1	protein-coding	pyridine nucleotide-disulphide oxidoreductase domain 1	2.09152
	THAP9-AS1	ncRNA	THAP9 antisense RNA 1	2.09113
	TRAPPC6B	protein-coding	trafficking protein particle complex 6B	2.09029
	GDA	protein-coding	guanine deaminase	2.08987
	NOL10	protein-coding	nucleolar protein 10	2.08987
	TWISTNB	protein-coding	TWIST neighbor	2.08966
	PARPBP	protein-coding	PARP1 binding protein	2.08944
	DNAJA1	protein-coding	DnaJ heat shock protein family (Hsp40) member A1	2.08926
	DPM1	protein-coding	dolichyl-phosphate mannosyltransferase subunit 1, catalytic	2.08718
	RRP15	protein-coding	ribosomal RNA processing 15 homolog	2.08678
	KIAA1586	protein-coding	KIAA1586	2.08658
	DNAJA2	protein-coding	DnaJ heat shock protein family (Hsp40) member A2	2.08574
	USP48	protein-coding	ubiquitin specific peptidase 48	2.08573
	IFIT1	protein-coding	interferon induced protein with tetratricopeptide repeats 1	2.08457
	PPIP5K2	protein-coding	diphosphoinositol pentakisphosphate kinase 2	2.08415
	ZNHIT6	protein-coding	zinc finger HIT-type containing 6	2.08322
	CRIPAK	protein-coding	cysteine rich PAK1 inhibitor	2.08301
	ATP2B1	protein-coding	ATPase plasma membrane Ca2+ transporting 1	2.08279
	BBS9	protein-coding	Bardet-Biedl syndrome 9	2.08266
	PRPF38A	protein-coding	pre-mRNA processing factor 38A	2.08241
	RNF14	protein-coding	ring finger protein 14	2.08217
	TRDMT1	protein-coding	tRNA aspartic acid methyltransferase 1	2.08111
	PHF14	protein-coding	PHD finger protein 14	2.0806
	TRMT13	protein-coding	tRNA methyltransferase 13 homolog	2.07852
	PPP2R3C	protein-coding	protein phosphatase 2 regulatory subunit B''gamma	2.0783
	DIAPH3	protein-coding	diaphanous related formin 3	2.07649
	CDC6	protein-coding	cell division cycle 6	2.07642
	FBXO30	protein-coding	F-box protein 30	2.07615
	ACTL6A	protein-coding	actin like 6A	2.07615
	TBL1XR1	protein-coding	transducin beta like 1 X-linked receptor 1	2.07533
	DNA2	protein-coding	DNA replication helicase/nuclease 2	2.07453
	NT5C3A	protein-coding	5'-nucleotidase, cytosolic IIIA	2.07379
	GIPC2	protein-coding	GIPC PDZ domain containing family member 2	2.07333
	HSP90B1	protein-coding	heat shock protein 90 beta family member 1	2.07329
	STT3B	protein-coding	STT3B, catalytic subunit of the oligosaccharyltransferase complex	2.07186
	MFSD4B	protein-coding	major facilitator superfamily domain containing 4B	2.07107
	TAF5	protein-coding	TATA-box binding protein associated factor 5	2.06969
	DCP2	protein-coding	decapping mRNA 2	2.06963
	RDX	protein-coding	radixin	2.06867
	HIBCH	protein-coding	3-hydroxyisobutyryl-CoA hydrolase	2.06855
	UBLCP1	protein-coding	ubiquitin like domain containing CTD phosphatase 1	2.06817
	TRIM23	protein-coding	tripartite motif containing 23	2.0673
	TMEM64	protein-coding	transmembrane protein 64	2.06608
	NAP1L1	protein-coding	nucleosome assembly protein 1 like 1	2.06574
	KIAA1524	protein-coding	KIAA1524	2.06504
	ZNF215	protein-coding	zinc finger protein 215	2.06448
	MTIF2	protein-coding	mitochondrial translational initiation factor 2	2.06412
	USP9X	protein-coding	ubiquitin specific peptidase 9, X-linked	2.06397
	CRIPT	protein-coding	CXXC repeat containing interactor of PDZ3 domain	2.06276
	RAP2B	protein-coding	RAP2B, member of RAS oncogene family	2.0619
	NRDC	protein-coding	nardilysin convertase	2.0609
	RNF6	protein-coding	ring finger protein 6	2.06048
	ACAT2	protein-coding	acetyl-CoA acetyltransferase 2	2.06025
	ZNF622	protein-coding	zinc finger protein 622	2.05753
	FAM136A	protein-coding	family with sequence similarity 136 member A	2.05584
	PNRC2	protein-coding	proline rich nuclear receptor coactivator 2	2.05299
	TMEM170B	protein-coding	transmembrane protein 170B	2.04932
	NCK1	protein-coding	NCK adaptor protein 1	2.04776
	LUC7L2	protein-coding	LUC7 like 2, pre-mRNA splicing factor	2.04628
	PDCD10	protein-coding	programmed cell death 10	2.04607
	DDX1	protein-coding	DEAD-box helicase 1	2.04568
	SMC5	protein-coding	structural maintenance of chromosomes 5	2.04488
	PRSS12	protein-coding	protease, serine 12	2.04457
	TRMT5	protein-coding	tRNA methyltransferase 5	2.04437
	B3GNT2	protein-coding	UDP-GlcNAc:betaGal beta-1,3-N-acetylglucosaminyltransferase 2	2.04329
	ZBTB6	protein-coding	zinc finger and BTB domain containing 6	2.04232
	TMX1	protein-coding	thioredoxin related transmembrane protein 1	2.04062
	CTNNBL1	protein-coding	catenin beta like 1	2.04029
	TSEN2	protein-coding	tRNA splicing endonuclease subunit 2	2.03979
	SNRNP27	protein-coding	small nuclear ribonucleoprotein U4/U6.U5 subunit 27	2.03922
	RBMXL1	protein-coding	RNA binding motif protein, X-linked like 1	2.03906
	POLQ	protein-coding	DNA polymerase theta	2.03871
	EDRF1	protein-coding	erythroid differentiation regulatory factor 1	2.0384
	TMX3	protein-coding	thioredoxin related transmembrane protein 3	2.03814
	DLAT	protein-coding	dihydrolipoamide S-acetyltransferase	2.03802
	EXOC5	protein-coding	exocyst complex component 5	2.03768
	BACH1	protein-coding	BTB domain and CNC homolog 1	2.03656
	MTMR2	protein-coding	myotubularin related protein 2	2.03641
	TMEM70	protein-coding	transmembrane protein 70	2.03558
	ROCK2	protein-coding	Rho associated coiled-coil containing protein kinase 2	2.03535
	SNX6	protein-coding	sorting nexin 6	2.03511
	SUPV3L1	protein-coding	Suv3 like RNA helicase	2.03474
	RAD21	protein-coding	RAD21 cohesin complex component	2.03461
	CLDN12	protein-coding	claudin 12	2.03427
	MRAP2	protein-coding	melanocortin 2 receptor accessory protein 2	2.03348
	ASF1A	protein-coding	anti-silencing function 1A histone chaperone	2.03053
	GGPS1	protein-coding	geranylgeranyl diphosphate synthase 1	2.03034
	CRYZ	protein-coding	crystallin zeta	2.03029
	BRCA2	protein-coding	BRCA2, DNA repair associated	2.02882
	ZNF638	protein-coding	zinc finger protein 638	2.02747
	WRN	protein-coding	Werner syndrome RecQ like helicase	2.02629
	SMIM13	protein-coding	small integral membrane protein 13	2.02453
	MTERF1	protein-coding	mitochondrial transcription termination factor 1	2.02373
	MSL3P1	pseudo	male-specific lethal 3 homolog (Drosophila) pseudogene 1	2.02316
	SLMAP	protein-coding	sarcolemma associated protein	2.023
	CXCL1	protein-coding	C-X-C motif chemokine ligand 1	2.02297
	ATR	protein-coding	ATR serine/threonine kinase	2.02266
	TTC39B	protein-coding	tetratricopeptide repeat domain 39B	2.02192
	NBN	protein-coding	nibrin	2.02052
	SMC4	protein-coding	structural maintenance of chromosomes 4	2.01857
	USP15	protein-coding	ubiquitin specific peptidase 15	2.01805
	SDR42E1	protein-coding	short chain dehydrogenase/reductase family 42E, member 1	2.01792
	SPCS3	protein-coding	signal peptidase complex subunit 3	2.01774
	KIF14	protein-coding	kinesin family member 14	2.01759
	PPAT	protein-coding	phosphoribosyl pyrophosphate amidotransferase	2.0174
	HENMT1	protein-coding	HEN1 methyltransferase homolog 1	2.01733
	MOCS2	protein-coding	molybdenum cofactor synthesis 2	2.01639
	GLS	protein-coding	glutaminase	2.01541
	GAN	protein-coding	gigaxonin	2.01531
	ARRDC4	protein-coding	arrestin domain containing 4	2.01395
	SMC2	protein-coding	structural maintenance of chromosomes 2	2.01346
	PAPOLA	protein-coding	poly(A) polymerase alpha	2.01326
	ARL6IP5	protein-coding	ADP ribosylation factor like GTPase 6 interacting protein 5	2.01316
	HMGB3	protein-coding	high mobility group box 3	2.01069
	ZMAT3	protein-coding	zinc finger matrin-type 3	2.00765
	ATP13A3	protein-coding	ATPase 13A3	2.00736
	XPO1	protein-coding	exportin 1	2.00688
	TTC26	protein-coding	tetratricopeptide repeat domain 26	2.00569
	ZNF284	protein-coding	zinc finger protein 284	2.00535
	BTAF1	protein-coding	B-TFIID TATA-box binding protein associated factor 1	2.005
	MTF2	protein-coding	metal response element binding transcription factor 2	2.0047
	TPR	protein-coding	translocated promoter region, nuclear basket protein	2.00332
	SLU7	protein-coding	SLU7 homolog, splicing factor	2.00319
	OSGIN2	protein-coding	oxidative stress induced growth inhibitor family member 2	2.0031
	UBE2V2	protein-coding	ubiquitin conjugating enzyme E2 V2	2.00265
	DAAM1	protein-coding	dishevelled associated activator of morphogenesis 1	2.00223
	ARL4A	protein-coding	ADP ribosylation factor like GTPase 4A	2.00195
	SCFD1	protein-coding	sec1 family domain containing 1	2.00096
	Survival: Downregulated genes (1277)
	SPG7	protein-coding	SPG7, paraplegin matrix AAA peptidase subunit	-2.00326
	RNF181	protein-coding	ring finger protein 181	-2.00369
	SEMA4B	protein-coding	semaphorin 4B	-2.00422
	UBTF	protein-coding	upstream binding transcription factor, RNA polymerase I	-2.00508
	PTK6	protein-coding	protein tyrosine kinase 6	-2.00596
	TCOF1	protein-coding	treacle ribosome biogenesis factor 1	-2.00699
	RTKN	protein-coding	rhotekin	-2.00814
	NUP210	protein-coding	nucleoporin 210	-2.00991
	DHCR7	protein-coding	7-dehydrocholesterol reductase	-2.0107
	ETFB	protein-coding	electron transfer flavoprotein beta subunit	-2.01212
	CALM3	protein-coding	calmodulin 3	-2.01466
	HINT1	protein-coding	histidine triad nucleotide binding protein 1	-2.01593
	CMTM7	protein-coding	CKLF like MARVEL transmembrane domain containing 7	-2.01723
	COX17	protein-coding	COX17, cytochrome c oxidase copper chaperone	-2.01859
	LAD1	protein-coding	ladinin 1	-2.01962
	SLC1A5	protein-coding	solute carrier family 1 member 5	-2.02012
	RHBDF1	protein-coding	rhomboid 5 homolog 1	-2.0202
	PYCR2	protein-coding	pyrroline-5-carboxylate reductase family member 2	-2.02047
	GTF2IRD1	protein-coding	GTF2I repeat domain containing 1	-2.02112
	KDELR1	protein-coding	KDEL endoplasmic reticulum protein retention receptor 1	-2.02134
	UCA1	ncRNA	urothelial cancer associated 1 (non-protein coding)	-2.02254
	RCC1L	protein-coding	RCC1 like	-2.02632
	BAIAP2L1	protein-coding	BAI1 associated protein 2 like 1	-2.02734
	LOC100507639	ncRNA	uncharacterized LOC100507639	-2.02843
	SAMD4B	protein-coding	sterile alpha motif domain containing 4B	-2.02939
	SERF2	protein-coding	small EDRK-rich factor 2	-2.02941
	CTSA	protein-coding	cathepsin A	-2.03104
	PNPO	protein-coding	pyridoxamine 5'-phosphate oxidase	-2.03123
	CDC20	protein-coding	cell division cycle 20	-2.03356
	TACC3	protein-coding	transforming acidic coiled-coil containing protein 3	-2.03685
	MED25	protein-coding	mediator complex subunit 25	-2.03719
	CEP250	protein-coding	centrosomal protein 250	-2.04078
	ZC3H7B	protein-coding	zinc finger CCCH-type containing 7B	-2.04171
	TRAF3IP2	protein-coding	TRAF3 interacting protein 2	-2.04441
	UQCRC1	protein-coding	ubiquinol-cytochrome c reductase core protein I	-2.04773
	PTBP1	protein-coding	polypyrimidine tract binding protein 1	-2.04788
	CLCN6	protein-coding	chloride voltage-gated channel 6	-2.05342
	SPAG4	protein-coding	sperm associated antigen 4	-2.0537
	DAG1	protein-coding	dystroglycan 1	-2.05579
	PHF19	protein-coding	PHD finger protein 19	-2.05746
	MEF2D	protein-coding	myocyte enhancer factor 2D	-2.0579
	ELOVL1	protein-coding	ELOVL fatty acid elongase 1	-2.05898
	PHLDB1	protein-coding	pleckstrin homology like domain family B member 1	-2.05914
	SCNN1A	protein-coding	sodium channel epithelial 1 alpha subunit	-2.05976
	RGP1	protein-coding	RGP1 homolog, RAB6A GEF complex partner 1	-2.06049
	DDX39A	protein-coding	DExD-box helicase 39A	-2.06077
	DPF2	protein-coding	double PHD fingers 2	-2.06175
	CANT1	protein-coding	calcium activated nucleotidase 1	-2.06393
	NRBP2	protein-coding	nuclear receptor binding protein 2	-2.06668
	FGF19	protein-coding	fibroblast growth factor 19	-2.07004
	IFITM2	protein-coding	interferon induced transmembrane protein 2	-2.07028
	FOS	protein-coding	Fos proto-oncogene, AP-1 transcription factor subunit	-2.07292
	HOXB5	protein-coding	homeobox B5	-2.0757
	OTUD5	protein-coding	OTU deubiquitinase 5	-2.07915
	TMEM184B	protein-coding	transmembrane protein 184B	-2.07939
	VKORC1	protein-coding	vitamin K epoxide reductase complex subunit 1	-2.08132
	AGFG2	protein-coding	ArfGAP with FG repeats 2	-2.08748
	ITGA3	protein-coding	integrin subunit alpha 3	-2.08933
	HOOK2	protein-coding	hook microtubule tethering protein 2	-2.09105
	C11orf49	protein-coding	chromosome 11 open reading frame 49	-2.09114
	PLEKHA7	protein-coding	pleckstrin homology domain containing A7	-2.09134
	WNT7B	protein-coding	Wnt family member 7B	-2.09246
	NUMA1	protein-coding	nuclear mitotic apparatus protein 1	-2.09497
	TMEM39B	protein-coding	transmembrane protein 39B	-2.09553
	RPL37	protein-coding	ribosomal protein L37	-2.09586
	LINC01003	ncRNA	long intergenic non-protein coding RNA 1003	-2.09997
	PRKAB1	protein-coding	protein kinase AMP-activated non-catalytic subunit beta 1	-2.10038
	VSIG10L	protein-coding	V-set and immunoglobulin domain containing 10 like	-2.10048
	FAM3D	protein-coding	family with sequence similarity 3 member D	-2.10109
	LAMTOR1	protein-coding	late endosomal/lysosomal adaptor, MAPK and MTOR activator 1	-2.10209
	RALGDS	protein-coding	ral guanine nucleotide dissociation stimulator	-2.10232
	MARK2	protein-coding	microtubule affinity regulating kinase 2	-2.10608
	SP2	protein-coding	Sp2 transcription factor	-2.10818
	RPS19	protein-coding	ribosomal protein S19	-2.11049
	MRPS16	protein-coding	mitochondrial ribosomal protein S16	-2.11126
	C19orf53	protein-coding	chromosome 19 open reading frame 53	-2.11167
	ALDOA	protein-coding	aldolase, fructose-bisphosphate A	-2.11397
	RPAP1	protein-coding	RNA polymerase II associated protein 1	-2.11427
	FAM102A	protein-coding	family with sequence similarity 102 member A	-2.1152
	BRI3BP	protein-coding	BRI3 binding protein	-2.11624
	LRRC41	protein-coding	leucine rich repeat containing 41	-2.11663
	TCN2	protein-coding	transcobalamin 2	-2.11736
	PLXNA1	protein-coding	plexin A1	-2.1187
	NAXE	protein-coding	NAD(P)HX epimerase	-2.11965
	BST2	protein-coding	bone marrow stromal cell antigen 2	-2.12
	LRPAP1	protein-coding	LDL receptor related protein associated protein 1	-2.12061
	CUEDC1	protein-coding	CUE domain containing 1	-2.12112
	RPS25P6	pseudo	ribosomal protein S25 pseudogene 6	-2.12136
	THRA	protein-coding	thyroid hormone receptor, alpha	-2.12155
	POU2F3	protein-coding	POU class 2 homeobox 3	-2.12217
	IQCE	protein-coding	IQ motif containing E	-2.12267
	UCP2	protein-coding	uncoupling protein 2	-2.12486
	LMNA	protein-coding	lamin A/C	-2.12621
	UBL7	protein-coding	ubiquitin like 7	-2.12745
	MARVELD3	protein-coding	MARVEL domain containing 3	-2.12795
	EPAS1	protein-coding	endothelial PAS domain protein 1	-2.13127
	AP1G2	protein-coding	adaptor related protein complex 1 gamma 2 subunit	-2.13196
	SCAP	protein-coding	SREBF chaperone	-2.13326
	TGM2	protein-coding	transglutaminase 2	-2.13398
	MAN2B2	protein-coding	mannosidase alpha class 2B member 2	-2.13558
	PXN	protein-coding	paxillin	-2.13584
	ESPL1	protein-coding	extra spindle pole bodies like 1, separase	-2.14136
	PRCC	protein-coding	papillary renal cell carcinoma (translocation-associated)	-2.14203
	TMEM223	protein-coding	transmembrane protein 223	-2.1428
	S100A4	protein-coding	S100 calcium binding protein A4	-2.14336
	CD151	protein-coding	CD151 molecule (Raph blood group)	-2.14476
	HOXB-AS3	ncRNA	HOXB cluster antisense RNA 3	-2.14556
	ACSF2	protein-coding	acyl-CoA synthetase family member 2	-2.14651
	PHPT1	protein-coding	phosphohistidine phosphatase 1	-2.14869
	PLIN3	protein-coding	perilipin 3	-2.15256
	PLEKHA6	protein-coding	pleckstrin homology domain containing A6	-2.15328
	MUS81	protein-coding	MUS81 structure-specific endonuclease subunit	-2.15337
	REPIN1	protein-coding	replication initiator 1	-2.15403
	LRP10	protein-coding	LDL receptor related protein 10	-2.15507
	TRAK1	protein-coding	trafficking kinesin protein 1	-2.1561
	HYI	protein-coding	hydroxypyruvate isomerase (putative)	-2.15899
	STRA6	protein-coding	stimulated by retinoic acid 6	-2.15933
	QPRT	protein-coding	quinolinate phosphoribosyltransferase	-2.16015
	ATRAID	protein-coding	all-trans retinoic acid induced differentiation factor	-2.16126
	PLXNB2	protein-coding	plexin B2	-2.16422
	H1F0	protein-coding	H1 histone family member 0	-2.16941
	CAPN1	protein-coding	calpain 1	-2.17302
	HPCAL1	protein-coding	hippocalcin like 1	-2.17394
	SF3B4	protein-coding	splicing factor 3b subunit 4	-2.17518
	IRF1	protein-coding	interferon regulatory factor 1	-2.17608
	FAXDC2	protein-coding	fatty acid hydroxylase domain containing 2	-2.18088
	DUS1L	protein-coding	dihydrouridine synthase 1 like	-2.18367
	MVP	protein-coding	major vault protein	-2.18428
	EPS8L1	protein-coding	EPS8 like 1	-2.18817
	CFL1	protein-coding	cofilin 1	-2.18842
	BMP4	protein-coding	bone morphogenetic protein 4	-2.18874
	MYO7B	protein-coding	myosin VIIB	-2.19262
	E2F4	protein-coding	E2F transcription factor 4	-2.19527
	CD82	protein-coding	CD82 molecule	-2.1982
	RAB5C	protein-coding	RAB5C, member RAS oncogene family	-2.19963
	RARG	protein-coding	retinoic acid receptor gamma	-2.20135
	CA9	protein-coding	carbonic anhydrase 9	-2.2018
	ANKRD52	protein-coding	ankyrin repeat domain 52	-2.20368
	HES1	protein-coding	hes family bHLH transcription factor 1	-2.20371
	RAB11FIP5	protein-coding	RAB11 family interacting protein 5	-2.20411
	TBC1D17	protein-coding	TBC1 domain family member 17	-2.20484
	MRPL57	protein-coding	mitochondrial ribosomal protein L57	-2.20918
	IFT140	protein-coding	intraflagellar transport 140	-2.21011
	ITM2C	protein-coding	integral membrane protein 2C	-2.21195
	IDH3G	protein-coding	isocitrate dehydrogenase 3 (NAD(+)) gamma	-2.21319
	MRPS34	protein-coding	mitochondrial ribosomal protein S34	-2.21323
	MRPS21	protein-coding	mitochondrial ribosomal protein S21	-2.21474
	GTF3C5	protein-coding	general transcription factor IIIC subunit 5	-2.2155
	NECTIN1	protein-coding	nectin cell adhesion molecule 1	-2.21633
	RPL18A	protein-coding	ribosomal protein L18a	-2.21664
	C6orf132	protein-coding	chromosome 6 open reading frame 132	-2.21666
	SCAMP2	protein-coding	secretory carrier membrane protein 2	-2.21807
	ST14	protein-coding	suppression of tumorigenicity 14	-2.21944
	MPI	protein-coding	mannose phosphate isomerase	-2.22233
	FIZ1	protein-coding	FLT3 interacting zinc finger 1	-2.22249
	APOL1	protein-coding	apolipoprotein L1	-2.22379
	SLC25A22	protein-coding	solute carrier family 25 member 22	-2.22392
	ACTB	protein-coding	actin beta	-2.22475
	OLMALINC	ncRNA	oligodendrocyte maturation-associated long intergenic non-coding RNA	-2.22727
	PGAP2	protein-coding	post-GPI attachment to proteins 2	-2.22891
	DHRS3	protein-coding	dehydrogenase/reductase 3	-2.23081
	CABLES2	protein-coding	Cdk5 and Abl enzyme substrate 2	-2.23112
	PIM1	protein-coding	Pim-1 proto-oncogene, serine/threonine kinase	-2.23353
	PHF21A	protein-coding	PHD finger protein 21A	-2.23415
	RHOF	protein-coding	ras homolog family member F, filopodia associated	-2.23417
	PPP1R3E	protein-coding	protein phosphatase 1 regulatory subunit 3E	-2.2344
	AP3D1	protein-coding	adaptor related protein complex 3 delta 1 subunit	-2.23455
	CAPN5	protein-coding	calpain 5	-2.23456
	TAF10	protein-coding	TATA-box binding protein associated factor 10	-2.23894
	RPL13	protein-coding	ribosomal protein L13	-2.23949
	GRK2	protein-coding	G protein-coupled receptor kinase 2	-2.2403
	SMIM3	protein-coding	small integral membrane protein 3	-2.24035
	BISPR	ncRNA	BST2 interferon stimulated positive regulator (non-protein coding)	-2.24192
	CIB1	protein-coding	calcium and integrin binding 1	-2.24334
	PHYKPL	protein-coding	5-phosphohydroxy-L-lysine phospho-lyase	-2.24608
	ELL	protein-coding	elongation factor for RNA polymerase II	-2.24659
	LINC01588	ncRNA	long intergenic non-protein coding RNA 1588	-2.24659
	ANXA2P2	pseudo	annexin A2 pseudogene 2	-2.2466
	NCK2	protein-coding	NCK adaptor protein 2	-2.24708
	SRC	protein-coding	SRC proto-oncogene, non-receptor tyrosine kinase	-2.24921
	JADE2	protein-coding	jade family PHD finger 2	-2.24952
	PFDN2	protein-coding	prefoldin subunit 2	-2.25245
	HLA-C	protein-coding	major histocompatibility complex, class I, C	-2.25475
	ARHGEF10L	protein-coding	Rho guanine nucleotide exchange factor 10 like	-2.2565
	ABCB6	protein-coding	ATP binding cassette subfamily B member 6 (Langereis blood group)	-2.25661
	KLK11	protein-coding	kallikrein related peptidase 11	-2.25675
	KMT2D	protein-coding	lysine methyltransferase 2D	-2.25677
	UCKL1	protein-coding	uridine-cytidine kinase 1 like 1	-2.25687
	TRAF4	protein-coding	TNF receptor associated factor 4	-2.25796
	TMEM125	protein-coding	transmembrane protein 125	-2.25854
	NDST2	protein-coding	N-deacetylase and N-sulfotransferase 2	-2.25885
	TNRC18	protein-coding	trinucleotide repeat containing 18	-2.25933
	TM7SF2	protein-coding	transmembrane 7 superfamily member 2	-2.26296
	MCM5	protein-coding	minichromosome maintenance complex component 5	-2.26306
	ALS2CL	protein-coding	ALS2 C-terminal like	-2.26395
	TMEM109	protein-coding	transmembrane protein 109	-2.26435
	BCKDK	protein-coding	branched chain ketoacid dehydrogenase kinase	-2.26686
	NBEAL2	protein-coding	neurobeachin like 2	-2.26711
	H6PD	protein-coding	hexose-6-phosphate dehydrogenase/glucose 1-dehydrogenase	-2.27037
	GPRC5C	protein-coding	G protein-coupled receptor class C group 5 member C	-2.2707
	MRPS2	protein-coding	mitochondrial ribosomal protein S2	-2.27132
	SELENBP1	protein-coding	selenium binding protein 1	-2.2721
	C15orf57	protein-coding	chromosome 15 open reading frame 57	-2.27436
	ARHGAP8	protein-coding	Rho GTPase activating protein 8	-2.27515
	MYH9	protein-coding	myosin heavy chain 9	-2.27576
	GALE	protein-coding	UDP-galactose-4-epimerase	-2.27875
	SMG9	protein-coding	SMG9, nonsense mediated mRNA decay factor	-2.28038
	HIGD2A	protein-coding	HIG1 hypoxia inducible domain family member 2A	-2.28081
	HNF1B	protein-coding	HNF1 homeobox B	-2.28145
	SH3PXD2A	protein-coding	SH3 and PX domains 2A	-2.28242
	IL17RA	protein-coding	interleukin 17 receptor A	-2.28353
	PTOV1	protein-coding	prostate tumor overexpressed 1	-2.2875
	IGFBP6	protein-coding	insulin like growth factor binding protein 6	-2.28851
	RPL13AP5	pseudo	ribosomal protein L13a pseudogene 5	-2.28941
	IL18BP	protein-coding	interleukin 18 binding protein	-2.28967
	PTGES2	protein-coding	prostaglandin E synthase 2	-2.29483
	DNASE1L1	protein-coding	deoxyribonuclease 1 like 1	-2.29577
	TIMP2	protein-coding	TIMP metallopeptidase inhibitor 2	-2.29675
	MAN2C1	protein-coding	mannosidase alpha class 2C member 1	-2.2973
	CASZ1	protein-coding	castor zinc finger 1	-2.29779
	DEDD2	protein-coding	death effector domain containing 2	-2.29841
	IRF3	protein-coding	interferon regulatory factor 3	-2.29898
	FKBP2	protein-coding	FK506 binding protein 2	-2.29928
	LRP1	protein-coding	LDL receptor related protein 1	-2.30303
	SPINT1	protein-coding	serine peptidase inhibitor, Kunitz type 1	-2.30722
	POLR2L	protein-coding	RNA polymerase II subunit L	-2.30831
	TBC1D9B	protein-coding	TBC1 domain family member 9B	-2.311
	CTBP1	protein-coding	C-terminal binding protein 1	-2.31283
	ZMYM3	protein-coding	zinc finger MYM-type containing 3	-2.31497
	UPF1	protein-coding	UPF1, RNA helicase and ATPase	-2.32026
	MAN1B1	protein-coding	mannosidase alpha class 1B member 1	-2.32508
	TNFAIP2	protein-coding	TNF alpha induced protein 2	-2.32988
	S100A6	protein-coding	S100 calcium binding protein A6	-2.33057
	HSH2D	protein-coding	hematopoietic SH2 domain containing	-2.33377
	RAP1GAP	protein-coding	RAP1 GTPase activating protein	-2.3347
	TUBG1	protein-coding	tubulin gamma 1	-2.33768
	F8A1	protein-coding	coagulation factor VIII-associated 1	-2.34281
	RRP12	protein-coding	ribosomal RNA processing 12 homolog	-2.34303
	LINC00493	ncRNA	long intergenic non-protein coding RNA 493	-2.34363
	BMF	protein-coding	Bcl2 modifying factor	-2.3439
	SLC6A8	protein-coding	solute carrier family 6 member 8	-2.3466
	C9orf69	protein-coding	chromosome 9 open reading frame 69	-2.3473
	MED15	protein-coding	mediator complex subunit 15	-2.3477
	CYTH1	protein-coding	cytohesin 1	-2.34777
	PFKFB4	protein-coding	6-phosphofructo-2-kinase/fructose-2,6-biphosphatase 4	-2.34966
	SLC9A3R1	protein-coding	SLC9A3 regulator 1	-2.35007
	ALDH3B1	protein-coding	aldehyde dehydrogenase 3 family member B1	-2.35394
	VPS4A	protein-coding	vacuolar protein sorting 4 homolog A	-2.35748
	FTLP3	pseudo	ferritin light chain pseudogene 3	-2.35991
	PLCB3	protein-coding	phospholipase C beta 3	-2.36129
	ZNF174	protein-coding	zinc finger protein 174	-2.36427
	AAMP	protein-coding	angio associated migratory cell protein	-2.36471
	MAPRE3	protein-coding	microtubule associated protein RP/EB family member 3	-2.36585
	TANGO2	protein-coding	transport and golgi organization 2 homolog	-2.36591
	TMEM179B	protein-coding	transmembrane protein 179B	-2.36665
	HSF1	protein-coding	heat shock transcription factor 1	-2.36913
	TRIM3	protein-coding	tripartite motif containing 3	-2.36994
	GAK	protein-coding	cyclin G associated kinase	-2.37029
	MAZ	protein-coding	MYC associated zinc finger protein	-2.37093
	KRT80	protein-coding	keratin 80	-2.37501
	ARF1	protein-coding	ADP ribosylation factor 1	-2.37528
	PCDH1	protein-coding	protocadherin 1	-2.38052
	LOC729218	pseudo	uncharacterized LOC729218	-2.38353
	CUL9	protein-coding	cullin 9	-2.38593
	NFIX	protein-coding	nuclear factor I X	-2.38594
	SREBF2	protein-coding	sterol regulatory element binding transcription factor 2	-2.38616
	LINC00342	ncRNA	long intergenic non-protein coding RNA 342	-2.38914
	ITGB4	protein-coding	integrin subunit beta 4	-2.3905
	SDCBP2	protein-coding	syndecan binding protein 2	-2.39078
	TMEM37	protein-coding	transmembrane protein 37	-2.39285
	NDUFB10	protein-coding	NADH:ubiquinone oxidoreductase subunit B10	-2.394
	SPHK2	protein-coding	sphingosine kinase 2	-2.39602
	HOXB8	protein-coding	homeobox B8	-2.39949
	ZBTB7A	protein-coding	zinc finger and BTB domain containing 7A	-2.40033
	PGS1	protein-coding	phosphatidylglycerophosphate synthase 1	-2.40303
	SHISA5	protein-coding	shisa family member 5	-2.40626
	MLF2	protein-coding	myeloid leukemia factor 2	-2.40632
	SIM2	protein-coding	single-minded family bHLH transcription factor 2	-2.40704
	LAS1L	protein-coding	LAS1 like, ribosome biogenesis factor	-2.4082
	NFKBIE	protein-coding	NFKB inhibitor epsilon	-2.40838
	SEMA4G	protein-coding	semaphorin 4G	-2.41077
	RELA	protein-coding	RELA proto-oncogene, NF-kB subunit	-2.41217
	CD74	protein-coding	CD74 molecule	-2.41314
	PACS1	protein-coding	phosphofurin acidic cluster sorting protein 1	-2.41555
	ZSWIM1	protein-coding	zinc finger SWIM-type containing 1	-2.41563
	MTA1	protein-coding	metastasis associated 1	-2.41601
	HPS6	protein-coding	HPS6, biogenesis of lysosomal organelles complex 2 subunit 3	-2.41604
	PHGDH	protein-coding	phosphoglycerate dehydrogenase	-2.41887
	S100A13	protein-coding	S100 calcium binding protein A13	-2.41979
	COASY	protein-coding	Coenzyme A synthase	-2.42397
	UQCR10	protein-coding	ubiquinol-cytochrome c reductase, complex III subunit X	-2.4241
	IKZF4	protein-coding	IKAROS family zinc finger 4	-2.42626
	TECR	protein-coding	trans-2,3-enoyl-CoA reductase	-2.42793
	CAPNS1	protein-coding	calpain small subunit 1	-2.42875
	PROSER3	protein-coding	proline and serine rich 3	-2.43224
	DOT1L	protein-coding	DOT1 like histone lysine methyltransferase	-2.43282
	FXN	protein-coding	frataxin	-2.43852
	LRP5	protein-coding	LDL receptor related protein 5	-2.44184
	LOC100420547	pseudo	GTF2I repeat domain containing 1 pseudogene	-2.44418
	CLSTN3	protein-coding	calsyntenin 3	-2.44728
	RIPK3	protein-coding	receptor interacting serine/threonine kinase 3	-2.44829
	RBM42	protein-coding	RNA binding motif protein 42	-2.4494
	STARD10	protein-coding	StAR related lipid transfer domain containing 10	-2.45214
	LOC100420821	pseudo	eva-1 homolog C (C. elegans) pseudogene	-2.45585
	DGCR2	protein-coding	DiGeorge syndrome critical region gene 2	-2.456
	TCF21	protein-coding	transcription factor 21	-2.45645
	EMC10	protein-coding	ER membrane protein complex subunit 10	-2.45951
	MICAL1	protein-coding	microtubule associated monooxygenase, calponin and LIM domain containing 1	-2.46107
	GSN	protein-coding	gelsolin	-2.46112
	ASIC1	protein-coding	acid sensing ion channel subunit 1	-2.4613
	RPL29	protein-coding	ribosomal protein L29	-2.46276
	LGALS3BP	protein-coding	galectin 3 binding protein	-2.46292
	PTPRH	protein-coding	protein tyrosine phosphatase, receptor type H	-2.46587
	EPHB4	protein-coding	EPH receptor B4	-2.47514
	AATK	protein-coding	apoptosis associated tyrosine kinase	-2.47709
	MCAM	protein-coding	melanoma cell adhesion molecule	-2.47769
	HOXB6	protein-coding	homeobox B6	-2.47814
	SMPD3	protein-coding	sphingomyelin phosphodiesterase 3	-2.47868
	PSKH1	protein-coding	protein serine kinase H1	-2.48036
	B4GALT2	protein-coding	beta-1,4-galactosyltransferase 2	-2.48391
	CHP1	protein-coding	calcineurin like EF-hand protein 1	-2.48571
	RAPGEF3	protein-coding	Rap guanine nucleotide exchange factor 3	-2.4877
	RRBP1	protein-coding	ribosome binding protein 1	-2.4878
	TMUB2	protein-coding	transmembrane and ubiquitin like domain containing 2	-2.49224
	HOXA4	protein-coding	homeobox A4	-2.49356
	CLASRP	protein-coding	CLK4 associating serine/arginine rich protein	-2.49384
	GLMP	protein-coding	glycosylated lysosomal membrane protein	-2.49412
	PTPRF	protein-coding	protein tyrosine phosphatase, receptor type F	-2.49518
	NBPF11	protein-coding	neuroblastoma breakpoint family member 11	-2.49575
	RPS28	protein-coding	ribosomal protein S28	-2.49972
	NAT14	protein-coding	N-acetyltransferase 14 (putative)	-2.50104
	RPS29	protein-coding	ribosomal protein S29	-2.50292
	ERBB2	protein-coding	erb-b2 receptor tyrosine kinase 2	-2.50562
	FURIN	protein-coding	furin, paired basic amino acid cleaving enzyme	-2.50825
	NAPA	protein-coding	NSF attachment protein alpha	-2.50984
	HS6ST1	protein-coding	heparan sulfate 6-O-sulfotransferase 1	-2.51183
	PGAP3	protein-coding	post-GPI attachment to proteins 3	-2.51446
	ISOC2	protein-coding	isochorismatase domain containing 2	-2.5147
	DUSP7	protein-coding	dual specificity phosphatase 7	-2.51669
	U2AF2	protein-coding	U2 small nuclear RNA auxiliary factor 2	-2.51954
	EFNA1	protein-coding	ephrin A1	-2.52439
	NDUFB11	protein-coding	NADH:ubiquinone oxidoreductase subunit B11	-2.52587
	LINC00963	ncRNA	long intergenic non-protein coding RNA 963	-2.52668
	ZER1	protein-coding	zyg-11 related cell cycle regulator	-2.53348
	TNKS1BP1	protein-coding	tankyrase 1 binding protein 1	-2.53457
	TMEM214	protein-coding	transmembrane protein 214	-2.53508
	EPHA2	protein-coding	EPH receptor A2	-2.53728
	BAIAP2	protein-coding	BAI1 associated protein 2	-2.53765
	G6PD	protein-coding	glucose-6-phosphate dehydrogenase	-2.53854
	KRT19	protein-coding	keratin 19	-2.54016
	PIP5K1C	protein-coding	phosphatidylinositol-4-phosphate 5-kinase type 1 gamma	-2.54091
	TXN2	protein-coding	thioredoxin 2	-2.54461
	CBX4	protein-coding	chromobox 4	-2.54479
	D2HGDH	protein-coding	D-2-hydroxyglutarate dehydrogenase	-2.54627
	KIAA0895L	protein-coding	KIAA0895 like	-2.54768
	MXD4	protein-coding	MAX dimerization protein 4	-2.54885
	NYNRIN	protein-coding	NYN domain and retroviral integrase containing	-2.55031
	ETHE1	protein-coding	ETHE1, persulfide dioxygenase	-2.55085
	TBRG4	protein-coding	transforming growth factor beta regulator 4	-2.55465
	TMA7	protein-coding	translation machinery associated 7 homolog	-2.55513
	CXXC5	protein-coding	CXXC finger protein 5	-2.55699
	ADRM1	protein-coding	adhesion regulating molecule 1	-2.55758
	RPS10	protein-coding	ribosomal protein S10	-2.56398
	POLM	protein-coding	DNA polymerase mu	-2.5668
	TCF3	protein-coding	transcription factor 3	-2.57076
	TUBGCP2	protein-coding	tubulin gamma complex associated protein 2	-2.57183
	G6PC3	protein-coding	glucose-6-phosphatase catalytic subunit 3	-2.57336
	ALG12	protein-coding	ALG12, alpha-1,6-mannosyltransferase	-2.57339
	WDR45	protein-coding	WD repeat domain 45	-2.57363
	CCDC107	protein-coding	coiled-coil domain containing 107	-2.5742
	TTC7A	protein-coding	tetratricopeptide repeat domain 7A	-2.57461
	STXBP2	protein-coding	syntaxin binding protein 2	-2.57556
	ARHGEF1	protein-coding	Rho guanine nucleotide exchange factor 1	-2.57591
	PPP1R13L	protein-coding	protein phosphatase 1 regulatory subunit 13 like	-2.58293
	PRKD2	protein-coding	protein kinase D2	-2.5832
	ATP6V0E2	protein-coding	ATPase H+ transporting V0 subunit e2	-2.58405
	DLGAP4	protein-coding	DLG associated protein 4	-2.58489
	GPI	protein-coding	glucose-6-phosphate isomerase	-2.58555
	RPS8	protein-coding	ribosomal protein S8	-2.58578
	TOMM40	protein-coding	translocase of outer mitochondrial membrane 40	-2.58645
	TNIP2	protein-coding	TNFAIP3 interacting protein 2	-2.58835
	NECTIN2	protein-coding	nectin cell adhesion molecule 2	-2.58972
	POU2F2	protein-coding	POU class 2 homeobox 2	-2.59002
	PRSS8	protein-coding	protease, serine 8	-2.59302
	CTC-338M12.4	ncRNA	uncharacterized LOC101928649	-2.5934
	LOC101927963	ncRNA	uncharacterized LOC101927963	-2.59405
	GRINA	protein-coding	glutamate ionotropic receptor NMDA type subunit associated protein 1	-2.5994
	KRT8	protein-coding	keratin 8	-2.59971
	ZNF574	protein-coding	zinc finger protein 574	-2.60646
	FBLIM1	protein-coding	filamin binding LIM protein 1	-2.60917
	NUCB1	protein-coding	nucleobindin 1	-2.60983
	LINC00672	ncRNA	long intergenic non-protein coding RNA 672	-2.61322
	TRIM29	protein-coding	tripartite motif containing 29	-2.61341
	ZC3H12A	protein-coding	zinc finger CCCH-type containing 12A	-2.61706
	JUP	protein-coding	junction plakoglobin	-2.61765
	BAIAP2-AS1	ncRNA	BAIAP2 antisense RNA 1 (head to head)	-2.61772
	LIG1	protein-coding	DNA ligase 1	-2.61875
	TNS2	protein-coding	tensin 2	-2.62177
	CLIP2	protein-coding	CAP-Gly domain containing linker protein 2	-2.62344
	RPL31	protein-coding	ribosomal protein L31	-2.62451
	BGN	protein-coding	biglycan	-2.6283
	TMEM8A	protein-coding	transmembrane protein 8A	-2.6325
	ISG20	protein-coding	interferon stimulated exonuclease gene 20	-2.63422
	ARHGEF17	protein-coding	Rho guanine nucleotide exchange factor 17	-2.63437
	MYH14	protein-coding	myosin heavy chain 14	-2.6345
	LZTS2	protein-coding	leucine zipper tumor suppressor 2	-2.63531
	FKBP11	protein-coding	FK506 binding protein 11	-2.63883
	TMEM54	protein-coding	transmembrane protein 54	-2.64149
	IQSEC2	protein-coding	IQ motif and Sec7 domain 2	-2.64687
	GUK1	protein-coding	guanylate kinase 1	-2.64758
	GTF2F1	protein-coding	general transcription factor IIF subunit 1	-2.64786
	CREB3L4	protein-coding	cAMP responsive element binding protein 3 like 4	-2.65014
	PCNX3	protein-coding	pecanex homolog 3 (Drosophila)	-2.65067
	RNASEK	protein-coding	ribonuclease K	-2.65162
	NQO2	protein-coding	NAD(P)H quinone dehydrogenase 2	-2.65376
	UQCR11	protein-coding	ubiquinol-cytochrome c reductase, complex III subunit XI	-2.65748
	ZNF274	protein-coding	zinc finger protein 274	-2.65775
	RNF26	protein-coding	ring finger protein 26	-2.65782
	AHNAK2	protein-coding	AHNAK nucleoprotein 2	-2.65964
	CD68	protein-coding	CD68 molecule	-2.66186
	NINJ1	protein-coding	ninjurin 1	-2.67136
	NFIC	protein-coding	nuclear factor I C	-2.67793
	TMEM80	protein-coding	transmembrane protein 80	-2.68085
	RHBDD2	protein-coding	rhomboid domain containing 2	-2.68302
	PDK2	protein-coding	pyruvate dehydrogenase kinase 2	-2.68358
	CEP170B	protein-coding	centrosomal protein 170B	-2.68699
	SNHG7	ncRNA	small nucleolar RNA host gene 7	-2.68817
	THEM6	protein-coding	thioesterase superfamily member 6	-2.68985
	EDC4	protein-coding	enhancer of mRNA decapping 4	-2.68986
	PLEC	protein-coding	plectin	-2.69064
	PLBD2	protein-coding	phospholipase B domain containing 2	-2.69162
	KREMEN1	protein-coding	kringle containing transmembrane protein 1	-2.69218
	YIF1B	protein-coding	Yip1 interacting factor homolog B, membrane trafficking protein	-2.69338
	GMEB2	protein-coding	glucocorticoid modulatory element binding protein 2	-2.69374
	C12orf10	protein-coding	chromosome 12 open reading frame 10	-2.69488
	DEGS2	protein-coding	delta 4-desaturase, sphingolipid 2	-2.69705
	HCFC1	protein-coding	host cell factor C1	-2.70034
	MRPL36	protein-coding	mitochondrial ribosomal protein L36	-2.7006
	PYCR1	protein-coding	pyrroline-5-carboxylate reductase 1	-2.7012
	FAM65A	protein-coding	family with sequence similarity 65 member A	-2.70431
	HDHD3	protein-coding	haloacid dehalogenase like hydrolase domain containing 3	-2.70439
	ARFGAP2	protein-coding	ADP ribosylation factor GTPase activating protein 2	-2.70656
	DCAKD	protein-coding	dephospho-CoA kinase domain containing	-2.70753
	HEIH	ncRNA	hepatocellular carcinoma up-regulated EZH2-associated long non-coding RNA	-2.709
	ZNF335	protein-coding	zinc finger protein 335	-2.70904
	AMPD2	protein-coding	adenosine monophosphate deaminase 2	-2.71004
	P4HTM	protein-coding	prolyl 4-hydroxylase, transmembrane	-2.71091
	RBM38	protein-coding	RNA binding motif protein 38	-2.71171
	NDUFC1	protein-coding	NADH:ubiquinone oxidoreductase subunit C1	-2.71336
	LTBP3	protein-coding	latent transforming growth factor beta binding protein 3	-2.71353
	TAF4	protein-coding	TATA-box binding protein associated factor 4	-2.71467
	C19orf48	protein-coding	chromosome 19 open reading frame 48	-2.71478
	RPL38	protein-coding	ribosomal protein L38	-2.71625
	LOC107985395	ncRNA	uncharacterized LOC107985395	-2.71745
	SNRPA	protein-coding	small nuclear ribonucleoprotein polypeptide A	-2.7193
	FLJ23867	ncRNA	uncharacterized protein FLJ23867	-2.72038
	C6orf223	protein-coding	chromosome 6 open reading frame 223	-2.72555
	TRPT1	protein-coding	tRNA phosphotransferase 1	-2.72658
	GNG5	protein-coding	G protein subunit gamma 5	-2.72847
	SEMA3F	protein-coding	semaphorin 3F	-2.73426
	NAT9	protein-coding	N-acetyltransferase 9 (putative)	-2.73619
	GRK6	protein-coding	G protein-coupled receptor kinase 6	-2.73744
	UQCC3	protein-coding	ubiquinol-cytochrome c reductase complex assembly factor 3	-2.73745
	MISP	protein-coding	mitotic spindle positioning	-2.73749
	NPIPB11	protein-coding	nuclear pore complex interacting protein family member B11	-2.73839
	FOXRED2	protein-coding	FAD dependent oxidoreductase domain containing 2	-2.73849
	LPIN3	protein-coding	lipin 3	-2.7393
	NELFA	protein-coding	negative elongation factor complex member A	-2.74027
	DDA1	protein-coding	DET1 and DDB1 associated 1	-2.74228
	LOC105372707	ncRNA	uncharacterized LOC105372707	-2.74709
	RITA1	protein-coding	RBPJ interacting and tubulin associated 1	-2.74959
	IL15RA	protein-coding	interleukin 15 receptor subunit alpha	-2.74983
	TMEM189	protein-coding	transmembrane protein 189	-2.74987
	SUN2	protein-coding	Sad1 and UNC84 domain containing 2	-2.7509
	OAF	protein-coding	out at first homolog	-2.75094
	CDK2AP2	protein-coding	cyclin dependent kinase 2 associated protein 2	-2.75194
	ECI1	protein-coding	enoyl-CoA delta isomerase 1	-2.75245
	EPS8L3	protein-coding	EPS8 like 3	-2.75341
	TMEM258	protein-coding	transmembrane protein 258	-2.75786
	LOC105370624	ncRNA	uncharacterized LOC105370624	-2.76151
	PLEKHG2	protein-coding	pleckstrin homology and RhoGEF domain containing G2	-2.76177
	GRN	protein-coding	granulin precursor	-2.76611
	RAD23A	protein-coding	RAD23 homolog A, nucleotide excision repair protein	-2.76814
	ECM1	protein-coding	extracellular matrix protein 1	-2.76878
	NSUN5P1	pseudo	NOP2/Sun RNA methyltransferase family member 5 pseudogene 1	-2.77449
	PNKD	protein-coding	paroxysmal nonkinesigenic dyskinesia	-2.77458
	CIZ1	protein-coding	CDKN1A interacting zinc finger protein 1	-2.77476
	TMEM129	protein-coding	transmembrane protein 129	-2.77579
	NDUFB4	protein-coding	NADH:ubiquinone oxidoreductase subunit B4	-2.77972
	COX7C	protein-coding	cytochrome c oxidase subunit 7C	-2.78107
	MOV10	protein-coding	Mov10 RISC complex RNA helicase	-2.78193
	DAB2IP	protein-coding	DAB2 interacting protein	-2.78365
	ZMIZ2	protein-coding	zinc finger MIZ-type containing 2	-2.78455
	FKRP	protein-coding	fukutin related protein	-2.78573
	PIGZ	protein-coding	phosphatidylinositol glycan anchor biosynthesis class Z	-2.78657
	STK40	protein-coding	serine/threonine kinase 40	-2.78747
	LOC729737	ncRNA	uncharacterized LOC729737	-2.79071
	SSH3	protein-coding	slingshot protein phosphatase 3	-2.79162
	KLK10	protein-coding	kallikrein related peptidase 10	-2.79402
	RPL30	protein-coding	ribosomal protein L30	-2.79505
	CALCOCO1	protein-coding	calcium binding and coiled-coil domain 1	-2.7982
	MIDN	protein-coding	midnolin	-2.79876
	STARD3	protein-coding	StAR related lipid transfer domain containing 3	-2.8011
	GNB2	protein-coding	G protein subunit beta 2	-2.80333
	ATG9A	protein-coding	autophagy related 9A	-2.80386
	PPP1R35	protein-coding	protein phosphatase 1 regulatory subunit 35	-2.804
	SIGIRR	protein-coding	single Ig and TIR domain containing	-2.80592
	TSPAN17	protein-coding	tetraspanin 17	-2.81004
	KCNH2	protein-coding	potassium voltage-gated channel subfamily H member 2	-2.81024
	LMNB2	protein-coding	lamin B2	-2.81325
	ATXN2L	protein-coding	ataxin 2 like	-2.81417
	CRB3	protein-coding	crumbs 3, cell polarity complex component	-2.81463
	SCARB1	protein-coding	scavenger receptor class B member 1	-2.81596
	SPSB1	protein-coding	splA/ryanodine receptor domain and SOCS box containing 1	-2.81707
	SIPA1L3	protein-coding	signal induced proliferation associated 1 like 3	-2.82245
	SERPINE1	protein-coding	serpin family E member 1	-2.82457
	TIMP1	protein-coding	TIMP metallopeptidase inhibitor 1	-2.825
	PTRHD1	protein-coding	peptidyl-tRNA hydrolase domain containing 1	-2.82566
	CLCN2	protein-coding	chloride voltage-gated channel 2	-2.82791
	RPL41	protein-coding	ribosomal protein L41	-2.83079
	RPL7AP30	pseudo	ribosomal protein L7a pseudogene 30	-2.83873
	MRPL55	protein-coding	mitochondrial ribosomal protein L55	-2.83955
	ARAP1	protein-coding	ArfGAP with RhoGAP domain, ankyrin repeat and PH domain 1	-2.84011
	KIF18B	protein-coding	kinesin family member 18B	-2.84246
	ESRRA	protein-coding	estrogen related receptor alpha	-2.84354
	MKNK2	protein-coding	MAP kinase interacting serine/threonine kinase 2	-2.84595
	BRD4	protein-coding	bromodomain containing 4	-2.84969
	RPL36	protein-coding	ribosomal protein L36	-2.85007
	GNA15	protein-coding	G protein subunit alpha 15	-2.8535
	WFS1	protein-coding	wolframin ER transmembrane glycoprotein	-2.85455
	HOXB4	protein-coding	homeobox B4	-2.85771
	SYVN1	protein-coding	synoviolin 1	-2.86371
	ENG	protein-coding	endoglin	-2.86808
	SPNS2	protein-coding	sphingolipid transporter 2	-2.86977
	COL16A1	protein-coding	collagen type XVI alpha 1 chain	-2.87013
	RRAS	protein-coding	related RAS viral (r-ras) oncogene homolog	-2.87352
	TAX1BP3	protein-coding	Tax1 binding protein 3	-2.87655
	CDC42EP2	protein-coding	CDC42 effector protein 2	-2.88406
	ADGRE5	protein-coding	adhesion G protein-coupled receptor E5	-2.89006
	DTYMK	protein-coding	deoxythymidylate kinase	-2.89057
	FASN	protein-coding	fatty acid synthase	-2.89169
	AURKAIP1	protein-coding	aurora kinase A interacting protein 1	-2.89518
	TRAF7	protein-coding	TNF receptor associated factor 7	-2.89562
	SKI	protein-coding	SKI proto-oncogene	-2.89822
	TCTEX1D2	protein-coding	Tctex1 domain containing 2	-2.90302
	TBCB	protein-coding	tubulin folding cofactor B	-2.90364
	SLC16A3	protein-coding	solute carrier family 16 member 3	-2.90485
	GRB7	protein-coding	growth factor receptor bound protein 7	-2.90607
	CHERP	protein-coding	calcium homeostasis endoplasmic reticulum protein	-2.90669
	TRIOBP	protein-coding	TRIO and F-actin binding protein	-2.90735
	C14orf1	protein-coding	chromosome 14 open reading frame 1	-2.90805
	H2AFX	protein-coding	H2A histone family member X	-2.90912
	TMC8	protein-coding	transmembrane channel like 8	-2.91048
	PLXNA3	protein-coding	plexin A3	-2.91494
	ZFP36	protein-coding	ZFP36 ring finger protein	-2.91661
	NRSN2	protein-coding	neurensin 2	-2.91988
	AXIN1	protein-coding	axin 1	-2.92071
	C7orf43	protein-coding	chromosome 7 open reading frame 43	-2.92479
	PTPN23	protein-coding	protein tyrosine phosphatase, non-receptor type 23	-2.92517
	FAM83G	protein-coding	family with sequence similarity 83 member G	-2.9255
	POLR2J	protein-coding	RNA polymerase II subunit J	-2.92802
	CRAT	protein-coding	carnitine O-acetyltransferase	-2.92922
	LOC102724660	ncRNA	uncharacterized LOC102724660	-2.93415
	HOXC6	protein-coding	homeobox C6	-2.93418
	CDA	protein-coding	cytidine deaminase	-2.93427
	POLR2E	protein-coding	RNA polymerase II subunit E	-2.93499
	C1orf122	protein-coding	chromosome 1 open reading frame 122	-2.93748
	EFHD2	protein-coding	EF-hand domain family member D2	-2.93945
	PSMD3	protein-coding	proteasome 26S subunit, non-ATPase 3	-2.94053
	VEGFB	protein-coding	vascular endothelial growth factor B	-2.94515
	DUSP23	protein-coding	dual specificity phosphatase 23	-2.94542
	RAB20	protein-coding	RAB20, member RAS oncogene family	-2.94756
	TMEM94	protein-coding	transmembrane protein 94	-2.95008
	KIF3C	protein-coding	kinesin family member 3C	-2.95028
	CLUH	protein-coding	clustered mitochondria homolog	-2.95137
	SLC7A5	protein-coding	solute carrier family 7 member 5	-2.95372
	FAM193B	protein-coding	family with sequence similarity 193 member B	-2.95426
	PXDC1	protein-coding	PX domain containing 1	-2.95472
	NISCH	protein-coding	nischarin	-2.95872
	MTFP1	protein-coding	mitochondrial fission process 1	-2.95972
	EMD	protein-coding	emerin	-2.96243
	MTHFR	protein-coding	methylenetetrahydrofolate reductase	-2.96626
	GPR146	protein-coding	G protein-coupled receptor 146	-2.97246
	HGS	protein-coding	hepatocyte growth factor-regulated tyrosine kinase substrate	-2.97358
	WIZ	protein-coding	widely interspaced zinc finger motifs	-2.97574
	C15orf65	protein-coding	chromosome 15 open reading frame 65	-2.97616
	C1orf210	protein-coding	chromosome 1 open reading frame 210	-2.98114
	CLDN4	protein-coding	claudin 4	-2.9824
	CDC37	protein-coding	cell division cycle 37	-2.98647
	ARPC4	protein-coding	actin related protein 2/3 complex subunit 4	-2.98666
	TINAGL1	protein-coding	tubulointerstitial nephritis antigen like 1	-2.98774
	TRMT2A	protein-coding	tRNA methyltransferase 2 homolog A	-2.98783
	RHOD	protein-coding	ras homolog family member D	-2.98885
	CTSD	protein-coding	cathepsin D	-2.99403
	MAP4K2	protein-coding	mitogen-activated protein kinase kinase kinase kinase 2	-2.99561
	R3HDM4	protein-coding	R3H domain containing 4	-3.00648
	SH3D21	protein-coding	SH3 domain containing 21	-3.00803
	SLC38A10	protein-coding	solute carrier family 38 member 10	-3.01048
	MLST8	protein-coding	MTOR associated protein, LST8 homolog	-3.013
	TNFRSF12A	protein-coding	TNF receptor superfamily member 12A	-3.01306
	SIVA1	protein-coding	SIVA1 apoptosis inducing factor	-3.01413
	MMP24-AS1	ncRNA	MMP24 antisense RNA 1	-3.01534
	TRPM4	protein-coding	transient receptor potential cation channel subfamily M member 4	-3.01597
	SMIM22	protein-coding	small integral membrane protein 22	-3.02083
	ANKRD9	protein-coding	ankyrin repeat domain 9	-3.02288
	NCOR2	protein-coding	nuclear receptor corepressor 2	-3.02625
	ELOF1	protein-coding	elongation factor 1 homolog	-3.02772
	DNAJB2	protein-coding	DnaJ heat shock protein family (Hsp40) member B2	-3.02905
	PGK1P1	pseudo	phosphoglycerate kinase 1, pseudogene 1	-3.02926
	CTDSP1	protein-coding	CTD small phosphatase 1	-3.03089
	ELMO3	protein-coding	engulfment and cell motility 3	-3.03398
	MAGED2	protein-coding	MAGE family member D2	-3.03758
	COMTD1	protein-coding	catechol-O-methyltransferase domain containing 1	-3.03811
	DVL1	protein-coding	dishevelled segment polarity protein 1	-3.03967
	FAM127B	protein-coding	family with sequence similarity 127 member B	-3.04251
	LRRC61	protein-coding	leucine rich repeat containing 61	-3.0436
	RPL31P4	pseudo	ribosomal protein L31 pseudogene 4	-3.04403
	C16orf58	protein-coding	chromosome 16 open reading frame 58	-3.04513
	PPL	protein-coding	periplakin	-3.0473
	CLDN7	protein-coding	claudin 7	-3.04937
	HSPG2	protein-coding	heparan sulfate proteoglycan 2	-3.05008
	MPG	protein-coding	N-methylpurine DNA glycosylase	-3.05392
	FOXO4	protein-coding	forkhead box O4	-3.06181
	GGA1	protein-coding	golgi associated, gamma adaptin ear containing, ARF binding protein 1	-3.06477
	C1QTNF6	protein-coding	C1q and tumor necrosis factor related protein 6	-3.06566
	NCDN	protein-coding	neurochondrin	-3.06595
	PLD3	protein-coding	phospholipase D family member 3	-3.06673
	ZBTB7B	protein-coding	zinc finger and BTB domain containing 7B	-3.06833
	RPL35	protein-coding	ribosomal protein L35	-3.06875
	DVL2	protein-coding	dishevelled segment polarity protein 2	-3.06914
	RBCK1	protein-coding	RANBP2-type and C3HC4-type zinc finger containing 1	-3.07122
	DPM2	protein-coding	dolichyl-phosphate mannosyltransferase subunit 2, regulatory	-3.07366
	EHD2	protein-coding	EH domain containing 2	-3.07475
	MAPK7	protein-coding	mitogen-activated protein kinase 7	-3.07705
	PRKCSH	protein-coding	protein kinase C substrate 80K-H	-3.0863
	RPLP1	protein-coding	ribosomal protein lateral stalk subunit P1	-3.0869
	CCDC120	protein-coding	coiled-coil domain containing 120	-3.09789
	SNAPC4	protein-coding	small nuclear RNA activating complex polypeptide 4	-3.09831
	POLD4	protein-coding	DNA polymerase delta 4, accessory subunit	-3.09919
	PLXND1	protein-coding	plexin D1	-3.0996
	OVOL1	protein-coding	ovo like transcriptional repressor 1	-3.10049
	FBXL14	protein-coding	F-box and leucine rich repeat protein 14	-3.10095
	ZMAT5	protein-coding	zinc finger matrin-type 5	-3.10265
	AGRN	protein-coding	agrin	-3.10328
	GDF15	protein-coding	growth differentiation factor 15	-3.10526
	GPX4	protein-coding	glutathione peroxidase 4	-3.10592
	NDUFB1	protein-coding	NADH:ubiquinone oxidoreductase subunit B1	-3.10856
	KIFC3	protein-coding	kinesin family member C3	-3.10951
	DGAT1	protein-coding	diacylglycerol O-acyltransferase 1	-3.11125
	VAC14	protein-coding	Vac14, PIKFYVE complex component	-3.11207
	COL4A2	protein-coding	collagen type IV alpha 2 chain	-3.11587
	TRAPPC6A	protein-coding	trafficking protein particle complex 6A	-3.11794
	ZNF787	protein-coding	zinc finger protein 787	-3.12069
	HIST1H2AC	protein-coding	histone cluster 1 H2A family member c	-3.12806
	CAPN15	protein-coding	calpain 15	-3.13084
	CBX7	protein-coding	chromobox 7	-3.13164
	ATP5J2	protein-coding	ATP synthase, H+ transporting, mitochondrial Fo complex subunit F2	-3.13558
	TKFC	protein-coding	triokinase and FMN cyclase	-3.13941
	FBRS	protein-coding	fibrosin	-3.14722
	RUSC1	protein-coding	RUN and SH3 domain containing 1	-3.14892
	PLEKHJ1	protein-coding	pleckstrin homology domain containing J1	-3.15523
	ATOX1	protein-coding	antioxidant 1 copper chaperone	-3.15552
	MUC3A	protein-coding	mucin 3A, cell surface associated	-3.15616
	MDK	protein-coding	midkine (neurite growth-promoting factor 2)	-3.15703
	EPS8L2	protein-coding	EPS8 like 2	-3.15755
	TUBGCP6	protein-coding	tubulin gamma complex associated protein 6	-3.16086
	FAM53B	protein-coding	family with sequence similarity 53 member B	-3.16638
	AOC1	protein-coding	amine oxidase, copper containing 1	-3.16716
	EVPL	protein-coding	envoplakin	-3.16842
	CYP2S1	protein-coding	cytochrome P450 family 2 subfamily S member 1	-3.17009
	VWA1	protein-coding	von Willebrand factor A domain containing 1	-3.17328
	RAI1	protein-coding	retinoic acid induced 1	-3.17535
	AKR7A3	protein-coding	aldo-keto reductase family 7 member A3	-3.18189
	BSG	protein-coding	basigin (Ok blood group)	-3.18192
	SLC2A4RG	protein-coding	SLC2A4 regulator	-3.18305
	PLEKHM1P1	pseudo	pleckstrin homology and RUN domain containing M1 pseudogene 1	-3.18783
	SH3GL1	protein-coding	SH3 domain containing GRB2 like 1, endophilin A2	-3.19364
	TMEM53	protein-coding	transmembrane protein 53	-3.19487
	PACS2	protein-coding	phosphofurin acidic cluster sorting protein 2	-3.19487
	URM1	protein-coding	ubiquitin related modifier 1	-3.19491
	ZBTB48	protein-coding	zinc finger and BTB domain containing 48	-3.19991
	ZNF526	protein-coding	zinc finger protein 526	-3.20329
	PLPP2	protein-coding	phospholipid phosphatase 2	-3.20529
	EFNA2	protein-coding	ephrin A2	-3.21463
	SETD1A	protein-coding	SET domain containing 1A	-3.21477
	WNK4	protein-coding	WNK lysine deficient protein kinase 4	-3.21702
	ADAM8	protein-coding	ADAM metallopeptidase domain 8	-3.21844
	SLC25A10	protein-coding	solute carrier family 25 member 10	-3.22301
	FAM89B	protein-coding	family with sequence similarity 89 member B	-3.22639
	ENKD1	protein-coding	enkurin domain containing 1	-3.22677
	LRRC27	protein-coding	leucine rich repeat containing 27	-3.23901
	SPDEF	protein-coding	SAM pointed domain containing ETS transcription factor	-3.24079
	SHKBP1	protein-coding	SH3KBP1 binding protein 1	-3.24306
	RHBDD3	protein-coding	rhomboid domain containing 3	-3.24386
	AJUBA	protein-coding	ajuba LIM protein	-3.24735
	HID1	protein-coding	HID1 domain containing	-3.24785
	C19orf33	protein-coding	chromosome 19 open reading frame 33	-3.24861
	PRADC1	protein-coding	protease associated domain containing 1	-3.25111
	BIN1	protein-coding	bridging integrator 1	-3.25151
	PPP6R1	protein-coding	protein phosphatase 6 regulatory subunit 1	-3.25233
	S100A11	protein-coding	S100 calcium binding protein A11	-3.25243
	CD320	protein-coding	CD320 molecule	-3.25433
	NOL3	protein-coding	nucleolar protein 3	-3.25806
	TMEM9	protein-coding	transmembrane protein 9	-3.26163
	MGRN1	protein-coding	mahogunin ring finger 1	-3.2619
	TP53I11	protein-coding	tumor protein p53 inducible protein 11	-3.2662
	ZFYVE21	protein-coding	zinc finger FYVE-type containing 21	-3.2667
	RPL23	protein-coding	ribosomal protein L23	-3.26843
	LIN37	protein-coding	lin-37 DREAM MuvB core complex component	-3.26949
	QARS	protein-coding	glutaminyl-tRNA synthetase	-3.26979
	MXD3	protein-coding	MAX dimerization protein 3	-3.27405
	C15orf61	protein-coding	chromosome 15 open reading frame 61	-3.27979
	PDGFB	protein-coding	platelet derived growth factor subunit B	-3.28539
	HEXIM2	protein-coding	hexamethylene bisacetamide inducible 2	-3.29082
	GLTSCR1	protein-coding	glioma tumor suppressor candidate region gene 1	-3.29148
	BCL3	protein-coding	B-cell CLL/lymphoma 3	-3.29231
	SNHG8	ncRNA	small nucleolar RNA host gene 8	-3.29446
	NR2F6	protein-coding	nuclear receptor subfamily 2 group F member 6	-3.30228
	GPX3	protein-coding	glutathione peroxidase 3	-3.30922
	KDM6B	protein-coding	lysine demethylase 6B	-3.3124
	CARD19	protein-coding	caspase recruitment domain family member 19	-3.32239
	HIST1H2AM	protein-coding	histone cluster 1 H2A family member m	-3.3253
	CDT1	protein-coding	chromatin licensing and DNA replication factor 1	-3.33168
	PARP12	protein-coding	poly(ADP-ribose) polymerase family member 12	-3.33713
	TMEM150A	protein-coding	transmembrane protein 150A	-3.33715
	GAPDHP1	pseudo	glyceraldehyde-3-phosphate dehydrogenase pseudogene 1	-3.33789
	BOK	protein-coding	BOK, BCL2 family apoptosis regulator	-3.3489
	UNKL	protein-coding	unkempt family like zinc finger	-3.35031
	CSNK1G2	protein-coding	casein kinase 1 gamma 2	-3.35111
	CLPP	protein-coding	caseinolytic mitochondrial matrix peptidase proteolytic subunit	-3.35159
	RPL3P4	pseudo	ribosomal protein L3 pseudogene 4	-3.35201
	INF2	protein-coding	inverted formin, FH2 and WH2 domain containing	-3.35386
	HOXB2	protein-coding	homeobox B2	-3.35483
	AP2S1	protein-coding	adaptor related protein complex 2 sigma 1 subunit	-3.35768
	RABL6	protein-coding	RAB, member RAS oncogene family-like 6	-3.37031
	RAVER1	protein-coding	ribonucleoprotein, PTB binding 1	-3.37484
	AES	protein-coding	amino-terminal enhancer of split	-3.37569
	IGSF9	protein-coding	immunoglobulin superfamily member 9	-3.37826
	NMB	protein-coding	neuromedin B	-3.38104
	SYNPO	protein-coding	synaptopodin	-3.38245
	MARK4	protein-coding	microtubule affinity regulating kinase 4	-3.38453
	UBXN11	protein-coding	UBX domain protein 11	-3.38531
	MAP3K11	protein-coding	mitogen-activated protein kinase kinase kinase 11	-3.38645
	EEFSEC	protein-coding	eukaryotic elongation factor, selenocysteine-tRNA specific	-3.38785
	ALG3	protein-coding	ALG3, alpha-1,3- mannosyltransferase	-3.38849
	C16orf74	protein-coding	chromosome 16 open reading frame 74	-3.38858
	ZSWIM4	protein-coding	zinc finger SWIM-type containing 4	-3.38955
	NUDT3	protein-coding	nudix hydrolase 3	-3.39017
	FCGRT	protein-coding	Fc fragment of IgG receptor and transporter	-3.39033
	SETD1B	protein-coding	SET domain containing 1B	-3.391
	LOC100288175	unknown	uncharacterized LOC100288175	-3.39615
	SH3BP1	protein-coding	SH3 domain binding protein 1	-3.3978
	PBXIP1	protein-coding	PBX homeobox interacting protein 1	-3.39905
	CMIP	protein-coding	c-Maf inducing protein	-3.39911
	POR	protein-coding	cytochrome p450 oxidoreductase	-3.40147
	PAK4	protein-coding	p21 (RAC1) activated kinase 4	-3.40541
	NAA60	protein-coding	N(alpha)-acetyltransferase 60, NatF catalytic subunit	-3.40597
	NME3	protein-coding	NME/NM23 nucleoside diphosphate kinase 3	-3.42001
	HELZ2	protein-coding	helicase with zinc finger 2	-3.43182
	TRMT61A	protein-coding	tRNA methyltransferase 61A	-3.4324
	CD276	protein-coding	CD276 molecule	-3.43398
	TOR2A	protein-coding	torsin family 2 member A	-3.43765
	GPAA1	protein-coding	glycosylphosphatidylinositol anchor attachment 1	-3.43772
	COL18A1	protein-coding	collagen type XVIII alpha 1 chain	-3.44304
	PRKACA	protein-coding	protein kinase cAMP-activated catalytic subunit alpha	-3.44616
	NDUFS8	protein-coding	NADH:ubiquinone oxidoreductase core subunit S8	-3.44735
	LOC107986852	ncRNA	uncharacterized LOC107986852	-3.44908
	MNT	protein-coding	MAX network transcriptional repressor	-3.44958
	KCNK6	protein-coding	potassium two pore domain channel subfamily K member 6	-3.45012
	GAL3ST1	protein-coding	galactose-3-O-sulfotransferase 1	-3.45023
	CREB3L1	protein-coding	cAMP responsive element binding protein 3 like 1	-3.45031
	ABCA2	protein-coding	ATP binding cassette subfamily A member 2	-3.45062
	UPK3BL	protein-coding	uroplakin 3B-like	-3.45384
	CRABP2	protein-coding	cellular retinoic acid binding protein 2	-3.4559
	RPS10P19	pseudo	ribosomal protein S10 pseudogene 19	-3.45883
	COX8A	protein-coding	cytochrome c oxidase subunit 8A	-3.46356
	MKL1	protein-coding	megakaryoblastic leukemia (translocation) 1	-3.47323
	TXNDC11	protein-coding	thioredoxin domain containing 11	-3.47374
	GRIN2D	protein-coding	glutamate ionotropic receptor NMDA type subunit 2D	-3.47415
	PML	protein-coding	promyelocytic leukemia	-3.4753
	TPRA1	protein-coding	transmembrane protein adipocyte associated 1	-3.47819
	PFN1	protein-coding	profilin 1	-3.48432
	RPS28P7	pseudo	ribosomal protein S28 pseudogene 7	-3.48433
	CEBPD	protein-coding	CCAAT/enhancer binding protein delta	-3.48859
	TRIB3	protein-coding	tribbles pseudokinase 3	-3.49199
	YDJC	protein-coding	YdjC homolog (bacterial)	-3.49372
	C17orf49	protein-coding	chromosome 17 open reading frame 49	-3.49535
	NXPH4	protein-coding	neurexophilin 4	-3.50252
	CYBA	protein-coding	cytochrome b-245 alpha chain	-3.51546
	TSKU	protein-coding	tsukushi, small leucine rich proteoglycan	-3.51574
	CAMSAP3	protein-coding	calmodulin regulated spectrin associated protein family member 3	-3.5217
	GIT1	protein-coding	GIT ArfGAP 1	-3.52243
	SLC9A3R2	protein-coding	SLC9A3 regulator 2	-3.52291
	LOC105376805	ncRNA	uncharacterized LOC105376805	-3.52418
	ARL6IP4	protein-coding	ADP ribosylation factor like GTPase 6 interacting protein 4	-3.52507
	ANKRD37	protein-coding	ankyrin repeat domain 37	-3.52641
	HYAL2	protein-coding	hyaluronoglucosaminidase 2	-3.5282
	NSMF	protein-coding	NMDA receptor synaptonuclear signaling and neuronal migration factor	-3.53072
	OGG1	protein-coding	8-oxoguanine DNA glycosylase	-3.53288
	PCIF1	protein-coding	PDX1 C-terminal inhibiting factor 1	-3.5353
	C19orf66	protein-coding	chromosome 19 open reading frame 66	-3.54107
	SOX13	protein-coding	SRY-box 13	-3.54472
	SERINC2	protein-coding	serine incorporator 2	-3.54474
	DBP	protein-coding	D-box binding PAR bZIP transcription factor	-3.54546
	EPN1	protein-coding	epsin 1	-3.54594
	CDKN2A	protein-coding	cyclin dependent kinase inhibitor 2A	-3.55293
	HIST1H1B	protein-coding	histone cluster 1 H1 family member b	-3.56032
	LOC107986211	protein-coding	chloride intracellular channel protein 6-like	-3.56046
	MCRIP2	protein-coding	MAPK regulated corepressor interacting protein 2	-3.56207
	SLC12A9	protein-coding	solute carrier family 12 member 9	-3.56699
	LAGE3	protein-coding	L antigen family member 3	-3.57322
	IGF2	protein-coding	insulin like growth factor 2	-3.57429
	NR1H2	protein-coding	nuclear receptor subfamily 1 group H member 2	-3.57947
	RPS25P1	pseudo	ribosomal protein S25 pseudogene 1	-3.59125
	PPP1R16A	protein-coding	protein phosphatase 1 regulatory subunit 16A	-3.5925
	LRRC37A6P	pseudo	leucine rich repeat containing 37 member A6, pseudogene	-3.59504
	RPLP2	protein-coding	ribosomal protein lateral stalk subunit P2	-3.59528
	ALKBH7	protein-coding	alkB homolog 7	-3.59919
	NACC1	protein-coding	nucleus accumbens associated 1	-3.6057
	PQLC2	protein-coding	PQ loop repeat containing 2	-3.60852
	RPS19BP1	protein-coding	ribosomal protein S19 binding protein 1	-3.60869
	KIFC2	protein-coding	kinesin family member C2	-3.60884
	BCL9L	protein-coding	B-cell CLL/lymphoma 9-like	-3.6111
	WFDC2	protein-coding	WAP four-disulfide core domain 2	-3.61143
	KIF12	protein-coding	kinesin family member 12	-3.62369
	KDM4B	protein-coding	lysine demethylase 4B	-3.62375
	ADAM15	protein-coding	ADAM metallopeptidase domain 15	-3.62794
	CRACR2B	protein-coding	calcium release activated channel regulator 2B	-3.63033
	CCDC88B	protein-coding	coiled-coil domain containing 88B	-3.63248
	C7orf50	protein-coding	chromosome 7 open reading frame 50	-3.64058
	BCL2L2-PABPN1	protein-coding	BCL2L2-PABPN1 readthrough	-3.64736
	SYT7	protein-coding	synaptotagmin 7	-3.64962
	MPST	protein-coding	mercaptopyruvate sulfurtransferase	-3.66713
	LSR	protein-coding	lipolysis stimulated lipoprotein receptor	-3.67051
	RARA	protein-coding	retinoic acid receptor alpha	-3.67084
	CSF1	protein-coding	colony stimulating factor 1	-3.67643
	PIN1	protein-coding	peptidylprolyl cis/trans isomerase, NIMA-interacting 1	-3.68049
	ATG4B	protein-coding	autophagy related 4B cysteine peptidase	-3.68293
	LMF1	protein-coding	lipase maturation factor 1	-3.68319
	SLC19A1	protein-coding	solute carrier family 19 member 1	-3.68368
	LOC107985976	ncRNA	uncharacterized LOC107985976	-3.68381
	RFXANK	protein-coding	regulatory factor X associated ankyrin containing protein	-3.68667
	SLC29A2	protein-coding	solute carrier family 29 member 2	-3.68795
	MICALL2	protein-coding	MICAL like 2	-3.68963
	NTSR1	protein-coding	neurotensin receptor 1	-3.6905
	GCHFR	protein-coding	GTP cyclohydrolase I feedback regulator	-3.69421
	PGPEP1	protein-coding	pyroglutamyl-peptidase I	-3.69807
	NFATC4	protein-coding	nuclear factor of activated T-cells 4	-3.7025
	HIST2H2AB	protein-coding	histone cluster 2 H2A family member b	-3.70297
	PIGCP1	pseudo	phosphatidylinositol glycan anchor biosynthesis class C pseudogene 1	-3.70759
	RPL6P10	pseudo	ribosomal protein L6 pseudogene 10	-3.70796
	BICDL2	protein-coding	BICD family like cargo adaptor 2	-3.70804
	OST4	protein-coding	oligosaccharyltransferase complex subunit 4, non-catalytic	-3.71042
	SEZ6L2	protein-coding	seizure related 6 homolog like 2	-3.7116
	PRKAR1B	protein-coding	protein kinase cAMP-dependent type I regulatory subunit beta	-3.71326
	BLOC1S1	protein-coding	biogenesis of lysosomal organelles complex 1 subunit 1	-3.71588
	C1orf106	protein-coding	chromosome 1 open reading frame 106	-3.71598
	MVD	protein-coding	mevalonate diphosphate decarboxylase	-3.71715
	MAP2K2	protein-coding	mitogen-activated protein kinase kinase 2	-3.71812
	RHOG	protein-coding	ras homolog family member G	-3.7204
	CCDC9	protein-coding	coiled-coil domain containing 9	-3.72279
	FAM219A	protein-coding	family with sequence similarity 219 member A	-3.72813
	NDOR1	protein-coding	NADPH dependent diflavin oxidoreductase 1	-3.72897
	LOC101927479	ncRNA	uncharacterized LOC101927479	-3.73186
	RAC2	protein-coding	ras-related C3 botulinum toxin substrate 2 (rho family, small GTP binding protein Rac2)	-3.74476
	EVL	protein-coding	Enah/Vasp-like	-3.75253
	ULK1	protein-coding	unc-51 like autophagy activating kinase 1	-3.75457
	FXYD5	protein-coding	FXYD domain containing ion transport regulator 5	-3.76094
	MRPL4	protein-coding	mitochondrial ribosomal protein L4	-3.7625
	HMG20B	protein-coding	high mobility group 20B	-3.76273
	NCLN	protein-coding	nicalin	-3.76764
	CLIP3	protein-coding	CAP-Gly domain containing linker protein 3	-3.77124
	RPS11	protein-coding	ribosomal protein S11	-3.77174
	SREBF1	protein-coding	sterol regulatory element binding transcription factor 1	-3.78239
	MTRNR2L10	protein-coding	MT-RNR2-like 10	-3.78316
	TMEM222	protein-coding	transmembrane protein 222	-3.7844
	MIER2	protein-coding	MIER family member 2	-3.79082
	ZNF703	protein-coding	zinc finger protein 703	-3.79466
	TNNI2	protein-coding	troponin I2, fast skeletal type	-3.80354
	HHLA3	protein-coding	HERV-H LTR-associating 3	-3.8042
	ZNF443	protein-coding	zinc finger protein 443	-3.80533
	HIST1H1E	protein-coding	histone cluster 1 H1 family member e	-3.80637
	HIST1H2BN	protein-coding	histone cluster 1 H2B family member n	-3.80701
	BCAT2	protein-coding	branched chain amino acid transaminase 2	-3.8193
	PER1	protein-coding	period circadian clock 1	-3.8303
	ATP5D	protein-coding	ATP synthase, H+ transporting, mitochondrial F1 complex, delta subunit	-3.84774
	BCAR1	protein-coding	BCAR1, Cas family scaffolding protein	-3.84974
	EEF1A2	protein-coding	eukaryotic translation elongation factor 1 alpha 2	-3.86254
	BLVRB	protein-coding	biliverdin reductase B	-3.86446
	ZDHHC12	protein-coding	zinc finger DHHC-type containing 12	-3.86478
	C8orf82	protein-coding	chromosome 8 open reading frame 82	-3.86974
	MRPL41	protein-coding	mitochondrial ribosomal protein L41	-3.87486
	SCO2	protein-coding	SCO2, cytochrome c oxidase assembly protein	-3.88159
	SCARNA28	ncRNA	small Cajal body-specific RNA 28	-3.88523
	CCDC85B	protein-coding	coiled-coil domain containing 85B	-3.88619
	TTLL3	protein-coding	tubulin tyrosine ligase like 3	-3.88951
	EFNA4	protein-coding	ephrin A4	-3.88992
	TMEM104	protein-coding	transmembrane protein 104	-3.89425
	RNPEPL1	protein-coding	arginyl aminopeptidase like 1	-3.8982
	HOXA6	protein-coding	homeobox A6	-3.90174
	PCBD1	protein-coding	pterin-4 alpha-carbinolamine dehydratase 1	-3.92387
	RPL23P6	pseudo	ribosomal protein L23 pseudogene 6	-3.9322
	REEP6	protein-coding	receptor accessory protein 6	-3.93732
	RAB1B	protein-coding	RAB1B, member RAS oncogene family	-3.94327
	ZNF580	protein-coding	zinc finger protein 580	-3.94763
	PTMS	protein-coding	parathymosin	-3.94949
	COL27A1	protein-coding	collagen type XXVII alpha 1 chain	-3.95765
	DBNDD1	protein-coding	dysbindin domain containing 1	-3.9748
	FASTK	protein-coding	Fas activated serine/threonine kinase	-3.97849
	MGAT4B	protein-coding	mannosyl (alpha-1,3-)-glycoprotein beta-1,4-N-acetylglucosaminyltransferase, isozyme B	-3.98624
	FAM129B	protein-coding	family with sequence similarity 129 member B	-3.99603
	FUOM	protein-coding	fucose mutarotase	-4.01201
	PYCARD	protein-coding	PYD and CARD domain containing	-4.01879
	SLC39A4	protein-coding	solute carrier family 39 member 4	-4.02012
	CBLC	protein-coding	Cbl proto-oncogene C	-4.02828
	LHPP	protein-coding	phospholysine phosphohistidine inorganic pyrophosphate phosphatase	-4.02959
	FRMD4A	protein-coding	FERM domain containing 4A	-4.03408
	ZNF579	protein-coding	zinc finger protein 579	-4.03749
	LOC107985388	protein-coding	pre-mRNA-splicing factor cwc22-like	-4.04442
	UBXN6	protein-coding	UBX domain protein 6	-4.04651
	TMEM184A	protein-coding	transmembrane protein 184A	-4.04945
	SST	protein-coding	somatostatin	-4.0532
	RPS16	protein-coding	ribosomal protein S16	-4.05732
	RAB30	protein-coding	RAB30, member RAS oncogene family	-4.05961
	ARHGDIA	protein-coding	Rho GDP dissociation inhibitor alpha	-4.06449
	HSPB1	protein-coding	heat shock protein family B (small) member 1	-4.07089
	PNPLA2	protein-coding	patatin like phospholipase domain containing 2	-4.07289
	CC2D1A	protein-coding	coiled-coil and C2 domain containing 1A	-4.07496
	MAPK8IP3	protein-coding	mitogen-activated protein kinase 8 interacting protein 3	-4.07506
	NPDC1	protein-coding	neural proliferation, differentiation and control 1	-4.09267
	AP5Z1	protein-coding	adaptor related protein complex 5 zeta 1 subunit	-4.09873
	SEMA3B	protein-coding	semaphorin 3B	-4.10022
	CST3	protein-coding	cystatin C	-4.1161
	C9orf16	protein-coding	chromosome 9 open reading frame 16	-4.11644
	TRIM65	protein-coding	tripartite motif containing 65	-4.12277
	ATN1	protein-coding	atrophin 1	-4.12946
	NCKAP5L	protein-coding	NCK associated protein 5 like	-4.12972
	MIR194-2HG	ncRNA	MIR194-2 host gene	-4.1341
	WNT10A	protein-coding	Wnt family member 10A	-4.13433
	CMTM1	protein-coding	CKLF like MARVEL transmembrane domain containing 1	-4.13996
	FGFRL1	protein-coding	fibroblast growth factor receptor-like 1	-4.14091
	TMEM175	protein-coding	transmembrane protein 175	-4.16478
	EPN3	protein-coding	epsin 3	-4.16653
	GHDC	protein-coding	GH3 domain containing	-4.17199
	CEP131	protein-coding	centrosomal protein 131	-4.1753
	KRT8P33	pseudo	keratin 8 pseudogene 33	-4.18471
	LOC644794	ncRNA	uncharacterized LOC644794	-4.18579
	KCNC3	protein-coding	potassium voltage-gated channel subfamily C member 3	-4.18762
	UNC93B1	protein-coding	unc-93 homolog B1 (C. elegans)	-4.18851
	TSTD1	protein-coding	thiosulfate sulfurtransferase like domain containing 1	-4.2103
	EHD1	protein-coding	EH domain containing 1	-4.21098
	DGCR6L	protein-coding	DiGeorge syndrome critical region gene 6-like	-4.21239
	GPR137	protein-coding	G protein-coupled receptor 137	-4.22261
	EFNB1	protein-coding	ephrin B1	-4.22681
	DDR1	protein-coding	discoidin domain receptor tyrosine kinase 1	-4.23055
	TRIM52-AS1	ncRNA	TRIM52 antisense RNA 1 (head to head)	-4.2392
	TMEM259	protein-coding	transmembrane protein 259	-4.25459
	TSPO	protein-coding	translocator protein	-4.2657
	RPS5P1	pseudo	ribosomal protein S5 pseudogene 1	-4.27246
	INAFM1	protein-coding	InaF motif containing 1	-4.27608
	RPL13P12	pseudo	ribosomal protein L13 pseudogene 12	-4.27812
	THAP8	protein-coding	THAP domain containing 8	-4.28556
	AKT1S1	protein-coding	AKT1 substrate 1	-4.30875
	LOC107984744	ncRNA	uncharacterized LOC107984744	-4.30977
	ZNF668	protein-coding	zinc finger protein 668	-4.32436
	MTRNR2L3	protein-coding	MT-RNR2-like 3	-4.32652
	TREX1	protein-coding	three prime repair exonuclease 1	-4.33026
	GAPDHP40	pseudo	glyceraldehyde 3 phosphate dehydrogenase pseudogene 40	-4.33736
	WDR18	protein-coding	WD repeat domain 18	-4.3445
	HCFC1R1	protein-coding	host cell factor C1 regulator 1	-4.34523
	RPS11P5	pseudo	ribosomal protein S11 pseudogene 5	-4.36883
	CARD9	protein-coding	caspase recruitment domain family member 9	-4.374
	ZNF446	protein-coding	zinc finger protein 446	-4.39153
	NDUFB7	protein-coding	NADH:ubiquinone oxidoreductase subunit B7	-4.39394
	CITED2	protein-coding	Cbp/p300 interacting transactivator with Glu/Asp rich carboxy-terminal domain 2	-4.39779
	YPEL3	protein-coding	yippee like 3	-4.40123
	ZNF865	protein-coding	zinc finger protein 865	-4.4028
	PIDD1	protein-coding	p53-induced death domain protein 1	-4.40613
	UPK3A	protein-coding	uroplakin 3A	-4.41661
	RPL19P9	pseudo	ribosomal protein L19 pseudogene 9	-4.42639
	PITX1	protein-coding	paired like homeodomain 1	-4.4272
	CYB5R3	protein-coding	cytochrome b5 reductase 3	-4.43009
	JUNB	protein-coding	JunB proto-oncogene, AP-1 transcription factor subunit	-4.4504
	ARID3A	protein-coding	AT-rich interaction domain 3A	-4.45699
	RN7SL1	scRNA	RNA, 7SL, cytoplasmic 1	-4.46128
	CRIP2	protein-coding	cysteine rich protein 2	-4.46747
	LIPE	protein-coding	lipase E, hormone sensitive type	-4.47728
	ACSS2	protein-coding	acyl-CoA synthetase short-chain family member 2	-4.48353
	PIGQ	protein-coding	phosphatidylinositol glycan anchor biosynthesis class Q	-4.48447
	BBC3	protein-coding	BCL2 binding component 3	-4.49635
	HLA-A	protein-coding	major histocompatibility complex, class I, A	-4.49684
	ZBTB45	protein-coding	zinc finger and BTB domain containing 45	-4.49696
	ADAP1	protein-coding	ArfGAP with dual PH domains 1	-4.50619
	USF2	protein-coding	upstream transcription factor 2, c-fos interacting	-4.51378
	HEXDC	protein-coding	hexosaminidase D	-4.53148
	MFSD10	protein-coding	major facilitator superfamily domain containing 10	-4.53515
	NOL12	protein-coding	nucleolar protein 12	-4.53597
	UPK3B	protein-coding	uroplakin 3B	-4.56907
	FKBP8	protein-coding	FK506 binding protein 8	-4.57293
	KIAA1522	protein-coding	KIAA1522	-4.57908
[truncated: 278 more rows]

## Sheet: hfq LSMMG-infected vs uninfect
	Survival: ∆hfq LSMMG-infected versus uninfected host cells*
	Gene ID	Type	Description	Fold change (Infected/Uninfected)
	Survival: Upregulated genes (84)
	SAA1	protein-coding	serum amyloid A1	907.226
	SOCS3	protein-coding	suppressor of cytokine signaling 3	663.598
	PI3	protein-coding	peptidase inhibitor 3	307.603
	S100A8	protein-coding	S100 calcium binding protein A8	302.723
	SAA2	protein-coding	serum amyloid A2	150.162
	FGG	protein-coding	fibrinogen gamma chain	114.814
	LOC105377468	ncRNA	uncharacterized LOC105377468	101.903
	TNIP3	protein-coding	TNFAIP3 interacting protein 3	67.5013
	CCL20	protein-coding	C-C motif chemokine ligand 20	62.6868
	SPRR2D	protein-coding	small proline rich protein 2D	62.3401
	CXCL5	protein-coding	C-X-C motif chemokine ligand 5	60.7291
	FGA	protein-coding	fibrinogen alpha chain	56.7903
	FGB	protein-coding	fibrinogen beta chain	56.3128
	S100A9	protein-coding	S100 calcium binding protein A9	53.7158
	CXCL1	protein-coding	C-X-C motif chemokine ligand 1	52.5296
	IL19	protein-coding	interleukin 19	51.5419
	SPP1	protein-coding	secreted phosphoprotein 1	49.7467
	SPRR2A	protein-coding	small proline rich protein 2A	45.2978
	CXCL3	protein-coding	C-X-C motif chemokine ligand 3	39.012
	IL17C	protein-coding	interleukin 17C	36.1337
	MIR3142HG	ncRNA	MIR3142 host gene	33.9021
	SERPINA3	protein-coding	serpin family A member 3	26.5677
	CXCL2	protein-coding	C-X-C motif chemokine ligand 2	24.4615
	MMP1	protein-coding	matrix metallopeptidase 1	23.6707
	SLC26A4	protein-coding	solute carrier family 26 member 4	22.0179
	CXCL8	protein-coding	C-X-C motif chemokine ligand 8	21.4787
	DUOX2	protein-coding	dual oxidase 2	21.3214
	IL32	protein-coding	interleukin 32	17.5022
	C3	protein-coding	complement C3	16.3863
	SPRR1A	protein-coding	small proline rich protein 1A	16.2716
	DMBT1	protein-coding	deleted in malignant brain tumors 1	15.6633
	SERPINB3	protein-coding	serpin family B member 3	15.52
	SERPINB4	protein-coding	serpin family B member 4	14.9008
	CXCL6	protein-coding	C-X-C motif chemokine ligand 6	11.6691
	C15orf48	protein-coding	chromosome 15 open reading frame 48	11.1091
	HDAC9	protein-coding	histone deacetylase 9	10.5067
	IL4I1	protein-coding	interleukin 4 induced 1	10.2656
	CXCL10	protein-coding	C-X-C motif chemokine ligand 10	7.55291
	POU2F2	protein-coding	POU class 2 homeobox 2	6.07457
	ITGAM	protein-coding	integrin subunit alpha M	5.76721
	PLAT	protein-coding	plasminogen activator, tissue type	5.69037
	CDH3	protein-coding	cadherin 3	5.37767
	LOC107986847	ncRNA	uncharacterized LOC107986847	5.35916
	CEACAM7	protein-coding	carcinoembryonic antigen related cell adhesion molecule 7	5.06582
	SEMA7A	protein-coding	semaphorin 7A (John Milton Hagen blood group)	5.01001
	LOC105378228	ncRNA	uncharacterized LOC105378228	4.99421
	PIGR	protein-coding	polymeric immunoglobulin receptor	4.88236
	SPRR1B	protein-coding	small proline rich protein 1B	4.30239
	LCN2	protein-coding	lipocalin 2	4.17574
	CEACAM5	protein-coding	carcinoembryonic antigen related cell adhesion molecule 5	4.14258
	MUC12	protein-coding	mucin 12, cell surface associated	4.07473
	NACAD	protein-coding	NAC alpha domain containing	3.63692
	SERPINB7	protein-coding	serpin family B member 7	3.61684
	TNFRSF6B	protein-coding	TNF receptor superfamily member 6b	3.5657
	MMP7	protein-coding	matrix metallopeptidase 7	3.33383
	SPRR3	protein-coding	small proline rich protein 3	3.24798
	IL1R1	protein-coding	interleukin 1 receptor type 1	3.22565
	NNMT	protein-coding	nicotinamide N-methyltransferase	3.17817
	TNFAIP3	protein-coding	TNF alpha induced protein 3	3.14925
	SLC6A14	protein-coding	solute carrier family 6 member 14	3.14581
	ICAM1	protein-coding	intercellular adhesion molecule 1	3.06148
	ZBP1	protein-coding	Z-DNA binding protein 1	2.95248
	ZC3H12A	protein-coding	zinc finger CCCH-type containing 12A	2.9033
	C4BPA	protein-coding	complement component 4 binding protein alpha	2.86079
	TGFB3	protein-coding	transforming growth factor beta 3	2.83617
	RRP9	protein-coding	ribosomal RNA processing 9, small subunit (SSU) processome component, homolog (yeast)	2.76515
	ZC3H12C	protein-coding	zinc finger CCCH-type containing 12C	2.71986
	ITGA1	protein-coding	integrin subunit alpha 1	2.65422
	BIRC3	protein-coding	baculoviral IAP repeat containing 3	2.52105
	SDC4	protein-coding	syndecan 4	2.48001
	NFKB2	protein-coding	nuclear factor kappa B subunit 2	2.47559
	MYO1B	protein-coding	myosin IB	2.42463
	ASS1	protein-coding	argininosuccinate synthase 1	2.42074
	SECTM1	protein-coding	secreted and transmembrane 1	2.34419
	RELB	protein-coding	RELB proto-oncogene, NF-kB subunit	2.29458
	CSF1	protein-coding	colony stimulating factor 1	2.22803
	PTGS2	protein-coding	prostaglandin-endoperoxide synthase 2	2.22639
	CASP1	protein-coding	caspase 1	2.17937
	XDH	protein-coding	xanthine dehydrogenase	2.17881
	STEAP1	protein-coding	STEAP family member 1	2.17871
	NFKBIA	protein-coding	NFKB inhibitor alpha	2.12169
	SOD2	protein-coding	superoxide dismutase 2	2.11115
	NFKBIE	protein-coding	NFKB inhibitor epsilon	2.07381
	IKBKE	protein-coding	inhibitor of nuclear factor kappa B kinase subunit epsilon	2.06896
	Survival: Downregulated genes (1)
	LOC401052	protein-coding	uncharacterized LOC401052	-10.1166
	* Significant differences between the LSMMG-infected and time-matched uninfected cultures were determined according to an FDR < 0.05 and a minimum logFC of 1 or -1 (corresponding to a 2-fold increase or decrease in expression, respectively). LogFC values were converted to fold change in this table. Red shading indicates upregulation in the infected culture, blue shading downregulation in the infe…

## Sheet: hfq Control-infect vs uninfect
	Survival: ∆hfq Control-infected versus uninfected host cells*
	Gene ID	Type	Description	Fold change (Infected/Uninfected)
	Survival: Upregulated genes (27)
	SAA1	protein-coding	serum amyloid A1	371.125
	PI3	protein-coding	peptidase inhibitor 3	123.484
	LOC105377468	ncRNA	uncharacterized LOC105377468	75.2732
	SAA2	protein-coding	serum amyloid A2	66.1321
	MIR3142HG	ncRNA	MIR3142 host gene	15.7959
	IL32	protein-coding	interleukin 32	14.6531
	CXCL2	protein-coding	C-X-C motif chemokine ligand 2	14.5531
	CXCL1	protein-coding	C-X-C motif chemokine ligand 1	14.2332
	CCL20	protein-coding	C-C motif chemokine ligand 20	13.4107
	CXCL3	protein-coding	C-X-C motif chemokine ligand 3	13.218
	C3	protein-coding	complement C3	11.7687
	CXCL8	protein-coding	C-X-C motif chemokine ligand 8	8.63036
	CXCL10	protein-coding	C-X-C motif chemokine ligand 10	7.12701
	CXCL6	protein-coding	C-X-C motif chemokine ligand 6	5.38077
	SPRR1A	protein-coding	small proline rich protein 1A	5.29785
	IL4I1	protein-coding	interleukin 4 induced 1	4.93278
	HDAC9	protein-coding	histone deacetylase 9	4.85277
	LOC107986847	ncRNA	uncharacterized LOC107986847	3.54588
	LCN2	protein-coding	lipocalin 2	2.8351
	POU2F2	protein-coding	POU class 2 homeobox 2	2.60272
	DMBT1	protein-coding	deleted in malignant brain tumors 1	2.49996
	SPRR1B	protein-coding	small proline rich protein 1B	2.41902
	ZC3H12A	protein-coding	zinc finger CCCH-type containing 12A	2.22526
	CEACAM7	protein-coding	carcinoembryonic antigen related cell adhesion molecule 7	2.19884
	TNFAIP3	protein-coding	TNF alpha induced protein 3	2.17085
	RELB	protein-coding	RELB proto-oncogene, NF-kB subunit	2.13527
	MMP7	protein-coding	matrix metallopeptidase 7	2.06452
	Survival: Downregulated genes (1)
	FAM47E-STBD1	protein-coding	FAM47E-STBD1 readthrough	-5.09568
	* Significant differences between the Control-infected and time-matched uninfected cultures were determined according to an FDR < 0.05 and a minimum logFC of 1 or -1 (corresponding to a 2-fold increase or decrease in expression, respectively). LogFC values were converted to fold change in this table. Red shading indicates upregulation in the infected culture, blue shading downregulation in the in…

## Sheet: hfq LSMMG inf v Control-infect
	Survival: ∆hfq LSMMG-infected versus Control-infected host cells*
	Gene ID	Type	Description	Fold change (Infected/Uninfected)
	Survival: Upregulated genes (30)
	SERPINB4	protein-coding	serpin family B member 4	192.172
	FGG	protein-coding	fibrinogen gamma chain	114.814
	FGA	protein-coding	fibrinogen alpha chain	56.7903
	IL19	protein-coding	interleukin 19	51.5419
	SOCS3	protein-coding	suppressor of cytokine signaling 3	35.1745
	SPP1	protein-coding	secreted phosphoprotein 1	29.8492
	SLC26A4	protein-coding	solute carrier family 26 member 4	23.486
	S100A8	protein-coding	S100 calcium binding protein A8	11.7817
	CDH3	protein-coding	cadherin 3	9.63551
	IL17C	protein-coding	interleukin 17C	7.23037
	C15orf48	protein-coding	chromosome 15 open reading frame 48	6.59672
	DMBT1	protein-coding	deleted in malignant brain tumors 1	6.26542
	SERPINB3	protein-coding	serpin family B member 3	5.11302
	CCL20	protein-coding	C-C motif chemokine ligand 20	4.67439
	FAM47E-STBD1	protein-coding	FAM47E-STBD1 readthrough	4.25408
	CXCL1	protein-coding	C-X-C motif chemokine ligand 1	3.69064
	SPRR1A	protein-coding	small proline rich protein 1A	3.07136
	CXCL3	protein-coding	C-X-C motif chemokine ligand 3	2.95142
	MUC5B	protein-coding	mucin 5B, oligomeric mucus/gel-forming	2.84417
	IL1R1	protein-coding	interleukin 1 receptor type 1	2.69873
	TGFB3	protein-coding	transforming growth factor beta 3	2.62978
	PI3	protein-coding	peptidase inhibitor 3	2.49104
	CXCL8	protein-coding	C-X-C motif chemokine ligand 8	2.48874
	CEACAM5	protein-coding	carcinoembryonic antigen related cell adhesion molecule 5	2.48025
	POU2F2	protein-coding	POU class 2 homeobox 2	2.33393
	CEACAM7	protein-coding	carcinoembryonic antigen related cell adhesion molecule 7	2.30386
	CTSL	protein-coding	cathepsin L	2.2312
	NNMT	protein-coding	nicotinamide N-methyltransferase	2.20276
	MIR3142HG	ncRNA	MIR3142 host gene	2.14625
	CASP1	protein-coding	caspase 1	2.12821
	Survival: Downregulated genes (0)
	* Significant differences between the LSMMG-infected and Control-infected cultures were determined according to an FDR < 0.05 and a minimum log2 fold change of 1 or -1 (corresponding to a 2-fold increase or decrease in expression, respectively). Log2-fold change values were converted to fold change in this table. Red shading indicates upregulation in the infected culture, blue shading downregulat…
